# Supplementary material for: 1,1′,3,3′,5,5′-Hexamethyl­spiro­[furo[2,3-d]pyrimidine-6(5H),5′-pyrimidine]-2,2′,4,4′,6′(1H,3H,1′H,3′H,5′H)-penta­one
Source: Acta Crystallogr Sect E Struct Rep Online. 2009 May 29;65(Pt 6):o1444. doi: 10.1107/S1600536809019618 (PMC2969643; doi:10.1107/S1600536809019618)
Supplement: Supplementary file 1 [file e-65-o1444-sup1.cif]

##############################################################################
###                                                                        ###
###        Electronic paper (Acta Crystallographica Section E)             ###
###                                                                        ###
##############################################################################
#                                                                            #
# This CIF contains the data in a paper accepted for publication in Acta     #
# Crystallographica Section E. It conforms to the requirements of Notes      #
# for Authors for Section E, and has been peer reviewed under the auspices   #
# of the IUCr Commission on Journals.                                        #
#                                                                            #
# Full details of the Crystallographic Information File format               #
# are given in the paper "The Crystallographic Information File (CIF):       #
# a New Standard Archive File for Crystallography" by S. R. Hall, F. H.      #
# Allen and I. D. Brown [Acta Cryst. (1991), A47, 655-685].                  #
#                                                                            #
# The current version of the core CIF dictionary is obtainable from          #
# ftp://ftp.iucr.org/pub/cif_core.dic. The current version number is 2.4.    #
#                                                                            #
# Software is freely available for graphical display of the structure(s) in  #
# this CIF.  For information consult the CIF home page http://www.iucr.org/  #
# cif/home.html                                                              #
#                                                                            #
# This file may be used for bona fide research purposes within the           #
# scientific community so long as proper attribution is given to the journal # 
# article from which it was obtained.                                        #
#                                                                            #
##############################################################################
                                             
data_I
_audit_creation_method     SHELXL-97
_chemical_name_systematic
;
1,1',3,3',5,5'-Hexamethylspiro[furo[2,3-<i>d</i>]pyrimidine-6(5<i>H</i>),5'-
pyrimidine]-2,2',4,4',6'(1<i>H</i>,3<i>H</i>,1'<i>H</i>,3'<i>H</i>,5'<i>H</i>)-
pentaone
;
_chemical_name_common     ?
_chemical_formula_moiety     'C15 H18 N4 O6'
_chemical_formula_sum     'C15 H18 N4 O6'
_chemical_formula_iupac     'C15 H18 N4 O6'
_chemical_formula_weight     350.33
_chemical_melting_point     ?
_symmetry_cell_setting     orthorhombic
_symmetry_space_group_name_H-M     'P 21 21 21'
_space_group_name_Hall     'P 2ac 2ab'
loop_
    _symmetry_equiv_pos_as_xyz
    'x, y, z'
    '-x+1/2, -y, z+1/2'
    '-x, y+1/2, -z+1/2'
    'x+1/2, -y+1/2, -z'
_cell_length_a     8.0122(9)
_cell_length_b     11.9181(14)
_cell_length_c     16.4037(19)
_cell_angle_alpha     90.00
_cell_angle_beta     90.00
_cell_angle_gamma     90.00
_cell_volume     1566.4(3)
_cell_formula_units_Z     4
_cell_measurement_reflns_used     985
_cell_measurement_theta_min     3
_cell_measurement_theta_max     25
_cell_measurement_temperature     120(2)
_exptl_crystal_description     prism
_exptl_crystal_colour     white
_exptl_crystal_size_max     0.21
_exptl_crystal_size_mid     0.14
_exptl_crystal_size_min     0.12
_exptl_crystal_density_diffrn     1.486
_exptl_crystal_density_meas     ?
_exptl_crystal_density_method     'not measured'
_exptl_crystal_F_000     736
_exptl_absorpt_coefficient_mu     0.117
_exptl_absorpt_correction_type     multi-scan
_exptl_absorpt_process_details     '(SADABS; Sheldrick, 1998)'
_exptl_absorpt_correction_T_min     0.980
_exptl_absorpt_correction_T_max     0.989
_exptl_special_details
;
;
_diffrn_ambient_temperature     120(2)
_diffrn_radiation_type     MoK\a
_diffrn_radiation_wavelength     0.71073
_diffrn_radiation_source     'fine-focus sealed tube'
_diffrn_radiation_monochromator     graphite
_diffrn_measurement_device_type     'Bruker SMART 1000 CCD area-detector'
_diffrn_measurement_method     '\f and \w'
_diffrn_detector_area_resol_mean     ?
_diffrn_reflns_number     15042
_diffrn_reflns_av_R_equivalents     0.0413
_diffrn_reflns_av_sigmaI/netI     0.0316
_diffrn_reflns_theta_min     2.11
_diffrn_reflns_theta_max     27.00
_diffrn_reflns_theta_full     27.00
_diffrn_measured_fraction_theta_max     0.998
_diffrn_measured_fraction_theta_full     0.998
_diffrn_reflns_limit_h_min     -10
_diffrn_reflns_limit_h_max     10
_diffrn_reflns_limit_k_min     -15
_diffrn_reflns_limit_k_max     15
_diffrn_reflns_limit_l_min     -20
_diffrn_reflns_limit_l_max     20
_diffrn_standards_number     ?
_diffrn_standards_interval_count     ?
_diffrn_standards_interval_time     ?
_diffrn_standards_decay_%     ?
_refine_special_details
;
Refinement of <i>F</i>^2^ against ALL reflections. The weighted <i>R</i>-factor
<i>wR</i> and goodness of fit <i>S</i> are based on <i>F</i>^2^, conventional
<i>R</i>-factors <i>R</i> are based on <i>F</i>, with <i>F</i> set to zero for
negative <i>F</i>^2^. The threshold expression of <i>F</i>^2^ >
\s(<i>F</i>^2^) is used only for calculating <i>R</i>-factors(gt) <i>etc</i>.
and is not relevant to the choice of reflections for refinement.
<i>R</i>-factors based on <i>F</i>^2^ are statistically about twice as large
as those based on <i>F</i>, and <i>R</i>- factors based on ALL data will be
even larger.
;
_reflns_number_total     1964
_reflns_number_gt     1589
_reflns_threshold_expression     I>2\s(I)
_refine_ls_structure_factor_coef     Fsqd
_refine_ls_matrix_type     full
_refine_ls_R_factor_all     0.0587
_refine_ls_R_factor_gt     0.0469
_refine_ls_wR_factor_gt     0.0853
_refine_ls_wR_factor_ref     0.0893
_refine_ls_goodness_of_fit_ref     1.013
_refine_ls_restrained_S_all     1.013
_refine_ls_number_reflns     1964
_refine_ls_number_parameters     232
_refine_ls_number_restraints     0
_refine_ls_hydrogen_treatment     constr
_refine_ls_weighting_scheme     calc
_refine_ls_weighting_details
                'calc w=1/[\s^2^(Fo^2^)+(0.01P)^2^+2P] where P=(Fo^2^+2Fc^2^)/3'
_atom_sites_solution_hydrogens     geom
_atom_sites_solution_primary     direct
_atom_sites_solution_secondary     difmap
_refine_ls_shift/su_max     0.000
_refine_ls_shift/su_mean     0.000
_refine_diff_density_max     0.199
_refine_diff_density_min     -0.224
_refine_ls_extinction_method     none
_refine_ls_abs_structure_details     ?
_refine_ls_abs_structure_Flack     .
loop_
    _atom_type_symbol
    _atom_type_description
    _atom_type_scat_dispersion_real
    _atom_type_scat_dispersion_imag
    _atom_type_scat_source
    'C' 'C' 0.0033 0.0000
                         'International Tables Vol C Tables 4.2.6.8 and 6.1.1.4'
    'H' 'H' 0.0000 0.0000
                         'International Tables Vol C Tables 4.2.6.8 and 6.1.1.4'
    'N' 'N' 0.0061 0.0000
                         'International Tables Vol C Tables 4.2.6.8 and 6.1.1.4'
    'O' 'O' 0.0106 0.0000
                         'International Tables Vol C Tables 4.2.6.8 and 6.1.1.4'
_computing_data_collection     'SMART (Bruker, 1998)'
_computing_cell_refinement     'SAINT-Plus (Bruker, 1998)'
_computing_data_reduction     'SAINT-Plus (Bruker, 1998)'
_computing_structure_solution     'SHELXTL (Sheldrick, 2008)'
_computing_structure_refinement     'SHELXTL (Sheldrick, 2008)'
_computing_molecular_graphics     'SHELXTL (Sheldrick, 2008)'
_computing_publication_material     'SHELXTL (Sheldrick, 2008)'
loop_
    _atom_site_type_symbol
    _atom_site_label
    _atom_site_fract_x
    _atom_site_fract_y
    _atom_site_fract_z
    _atom_site_U_iso_or_equiv
    _atom_site_adp_type
    _atom_site_calc_flag
    _atom_site_refinement_flags
    _atom_site_occupancy
    _atom_site_disorder_assembly
    _atom_site_disorder_group
    O O1 0.5464(3) 0.52840(19) 0.75372(15) 0.0307(6) Uani d . 1 . .
    O O2 0.8328(3) 0.8456(2) 0.69785(15) 0.0358(6) Uani d . 1 . .
    O O3 0.6235(3) 0.7991(2) 0.94992(14) 0.0352(6) Uani d . 1 . .
    O O4 0.4987(3) 0.59548(19) 0.90811(15) 0.0262(5) Uani d . 1 . .
    O O5 -0.0582(3) 0.6474(2) 0.83863(15) 0.0333(6) Uani d . 1 . .
    O O6 0.0962(3) 0.3545(2) 1.00229(15) 0.0306(6) Uani d . 1 . .
    N N1 0.6700(4) 0.6929(2) 0.71936(16) 0.0247(6) Uani d . 1 . .
    N N2 0.6981(4) 0.8365(2) 0.81937(16) 0.0251(6) Uani d . 1 . .
    N N4 0.0212(3) 0.5008(2) 0.92003(17) 0.0242(6) Uani d . 1 . .
    N N5 0.3017(3) 0.4687(2) 0.95490(17) 0.0242(6) Uani d . 1 . .
    C C1 0.5068(4) 0.6811(3) 0.84600(19) 0.0229(7) Uani d . 1 . .
    C C2 0.5782(4) 0.6254(3) 0.7708(2) 0.0250(7) Uani d . 1 . .
    C C3 0.7394(4) 0.7956(3) 0.7427(2) 0.0254(7) Uani d . 1 . .
    C C4 0.6170(4) 0.7750(3) 0.8785(2) 0.0252(7) Uani d . 1 . .
    C C5 0.3186(4) 0.7229(3) 0.8311(2) 0.0276(8) Uani d . 1 . .
    C C6 0.2301(4) 0.6208(3) 0.8654(2) 0.0242(7) Uani d . 1 . .
    C C7 0.3382(4) 0.5599(3) 0.9086(2) 0.0236(7) Uani d . 1 . .
    C C8 0.1355(4) 0.4355(3) 0.9614(2) 0.0237(7) Uani d . 1 . .
    C C9 0.0562(4) 0.5958(3) 0.8712(2) 0.0258(8) Uani d . 1 . .
    C C10 0.7301(5) 0.6431(3) 0.6434(2) 0.0334(8) Uani d . 1 . .
    H H10A 0.6364 0.6084 0.6143 0.050 Uiso calc R 1 . .
    H H10B 0.8142 0.5858 0.6557 0.050 Uiso calc R 1 . .
    H H10C 0.7799 0.7016 0.6092 0.050 Uiso calc R 1 . .
    C C11 0.7816(5) 0.9384(3) 0.8465(2) 0.0321(8) Uani d . 1 . .
    H H11A 0.7027 0.9851 0.8771 0.048 Uiso calc R 1 . .
    H H11B 0.8223 0.9802 0.7990 0.048 Uiso calc R 1 . .
    H H11C 0.8760 0.9186 0.8817 0.048 Uiso calc R 1 . .
    C C12 0.2810(5) 0.7474(3) 0.7410(2) 0.0337(9) Uani d . 1 . .
    H H12A 0.1620 0.7645 0.7346 0.051 Uiso calc R 1 . .
    H H12B 0.3095 0.6817 0.7079 0.051 Uiso calc R 1 . .
    H H12C 0.3474 0.8119 0.7229 0.051 Uiso calc R 1 . .
    C C13 0.2770(5) 0.8270(3) 0.8822(2) 0.0358(9) Uani d . 1 . .
    H H13A 0.1572 0.8428 0.8784 0.054 Uiso calc R 1 . .
    H H13B 0.3400 0.8915 0.8615 0.054 Uiso calc R 1 . .
    H H13C 0.3072 0.8134 0.9392 0.054 Uiso calc R 1 . .
    C C14 -0.1530(4) 0.4664(3) 0.9244(2) 0.0326(8) Uani d . 1 . .
    H H14A -0.1596 0.3889 0.9442 0.049 Uiso calc R 1 . .
    H H14B -0.2034 0.4712 0.8701 0.049 Uiso calc R 1 . .
    H H14C -0.2133 0.5159 0.9619 0.049 Uiso calc R 1 . .
    C C15 0.4309(4) 0.3990(3) 0.9914(2) 0.0303(8) Uani d . 1 . .
    H H15A 0.5206 0.4469 1.0123 0.045 Uiso calc R 1 . .
    H H15B 0.4760 0.3479 0.9501 0.045 Uiso calc R 1 . .
    H H15C 0.3830 0.3553 1.0363 0.045 Uiso calc R 1 . .
loop_
    _atom_site_aniso_label
    _atom_site_aniso_U_11
    _atom_site_aniso_U_22
    _atom_site_aniso_U_33
    _atom_site_aniso_U_12
    _atom_site_aniso_U_13
    _atom_site_aniso_U_23
    O1 0.0313(14) 0.0252(12) 0.0355(13) -0.0023(11) 0.0011(12) -0.0009(11)
    O2 0.0412(15) 0.0304(13) 0.0357(14) -0.0072(13) 0.0071(12) 0.0047(11)
    O3 0.0416(16) 0.0377(14) 0.0262(12) -0.0048(13) 0.0006(12) -0.0017(11)
    O4 0.0207(12) 0.0275(12) 0.0304(12) -0.0015(10) -0.0002(10) 0.0055(11)
    O5 0.0240(12) 0.0359(14) 0.0399(14) 0.0027(12) -0.0043(12) 0.0057(12)
    O6 0.0257(13) 0.0307(13) 0.0353(13) -0.0014(11) 0.0014(12) 0.0063(12)
    N1 0.0264(15) 0.0257(14) 0.0221(13) 0.0007(13) 0.0016(12) 0.0010(11)
    N2 0.0262(15) 0.0225(14) 0.0267(14) -0.0013(12) 0.0014(13) 0.0002(12)
    N4 0.0215(14) 0.0243(14) 0.0269(14) 0.0011(12) 0.0009(12) -0.0002(12)
    N5 0.0228(15) 0.0228(14) 0.0268(14) 0.0009(12) 0.0004(13) 0.0025(12)
    C1 0.0207(15) 0.0247(16) 0.0234(16) -0.0003(14) 0.0014(14) 0.0014(14)
    C2 0.0215(16) 0.0264(17) 0.0272(17) 0.0033(15) -0.0023(15) 0.0004(15)
    C3 0.0258(18) 0.0242(16) 0.0262(16) -0.0007(15) -0.0021(15) 0.0017(14)
    C4 0.0227(17) 0.0257(17) 0.0274(17) 0.0034(14) 0.0007(14) 0.0008(14)
    C5 0.0196(16) 0.0285(18) 0.0346(18) 0.0030(15) 0.0035(15) 0.0044(15)
    C6 0.0218(16) 0.0252(17) 0.0255(16) 0.0005(14) 0.0028(14) 0.0021(14)
    C7 0.0224(17) 0.0210(16) 0.0275(17) -0.0015(15) 0.0016(15) -0.0016(14)
    C8 0.0225(17) 0.0243(17) 0.0244(16) 0.0015(15) 0.0015(14) -0.0005(15)
    C9 0.0267(18) 0.0261(18) 0.0248(17) 0.0020(15) 0.0005(15) -0.0016(15)
    C10 0.039(2) 0.0317(19) 0.0296(18) 0.0008(18) 0.0025(17) -0.0012(16)
    C11 0.0331(19) 0.0269(18) 0.0363(19) -0.0054(16) 0.0001(17) -0.0015(16)
    C12 0.0284(19) 0.0342(19) 0.038(2) 0.0031(17) -0.0037(17) 0.0085(17)
    C13 0.0293(19) 0.0268(18) 0.051(2) 0.0024(16) 0.0097(19) 0.0012(18)
    C14 0.0195(17) 0.038(2) 0.040(2) -0.0035(17) 0.0002(16) 0.0034(17)
    C15 0.0242(17) 0.0302(19) 0.0364(19) 0.0043(16) -0.0023(17) 0.0091(16)
_geom_special_details
;
All e.s.d.'s (except the e.s.d. in the dihedral angle between two l.s. planes)
are estimated using the full covariance matrix. The cell e.s.d.'s are taken
into account individually in the estimation of e.s.d.'s in distances, angles
and torsion angles; correlations between e.s.d.'s in cell parameters are only
used when they are defined by crystal symmetry. An approximate (isotropic)
treatment of cell e.s.d.'s is used for estimating e.s.d.'s involving l.s.
planes.
;
loop_
    _geom_bond_atom_site_label_1
    _geom_bond_atom_site_label_2
    _geom_bond_site_symmetry_2
    _geom_bond_distance
    _geom_bond_publ_flag
    O1 C2 . 1.216(4) ?
    O2 C3 . 1.206(4) ?
    O3 C4 . 1.208(4) ?
    O4 C7 . 1.354(4) ?
    O4 C1 . 1.443(4) ?
    O5 C9 . 1.226(4) ?
    O6 C8 . 1.217(4) ?
    N1 C2 . 1.378(4) ?
    N1 C3 . 1.399(4) ?
    N1 C10 . 1.462(4) ?
    N2 C4 . 1.378(4) ?
    N2 C3 . 1.389(4) ?
    N2 C11 . 1.457(4) ?
    N4 C8 . 1.380(4) ?
    N4 C9 . 1.416(4) ?
    N4 C14 . 1.457(4) ?
    N5 C7 . 1.358(4) ?
    N5 C8 . 1.393(4) ?
    N5 C15 . 1.456(4) ?
    C1 C2 . 1.513(4) ?
    C1 C4 . 1.522(5) ?
    C1 C5 . 1.607(5) ?
    C5 C6 . 1.516(5) ?
    C5 C13 . 1.534(5) ?
    C5 C12 . 1.537(5) ?
    C6 C7 . 1.334(5) ?
    C6 C9 . 1.428(5) ?
    C10 H10A . 0.9800 ?
    C10 H10B . 0.9800 ?
    C10 H10C . 0.9800 ?
    C11 H11A . 0.9800 ?
    C11 H11B . 0.9800 ?
    C11 H11C . 0.9800 ?
    C12 H12A . 0.9800 ?
    C12 H12B . 0.9800 ?
    C12 H12C . 0.9800 ?
    C13 H13A . 0.9800 ?
    C13 H13B . 0.9800 ?
    C13 H13C . 0.9800 ?
    C14 H14A . 0.9800 ?
    C14 H14B . 0.9800 ?
    C14 H14C . 0.9800 ?
    C15 H15A . 0.9800 ?
    C15 H15B . 0.9800 ?
    C15 H15C . 0.9800 ?
loop_
    _geom_contact_atom_site_label_1
    _geom_contact_atom_site_label_2
    _geom_contact_distance
    _geom_contact_site_symmetry_1
    _geom_contact_site_symmetry_2
    _geom_contact_publ_flag
    C8 O2 2.835(4) . 3_646 yes
    C3 O5 2.868(4) . 1_655 yes
loop_
    _geom_angle_atom_site_label_1
    _geom_angle_atom_site_label_2
    _geom_angle_atom_site_label_3
    _geom_angle_site_symmetry_1
    _geom_angle_site_symmetry_3
    _geom_angle
    _geom_angle_publ_flag
    C7 O4 C1 . . 105.6(3) ?
    C2 N1 C3 . . 123.8(3) ?
    C2 N1 C10 . . 117.4(3) ?
    C3 N1 C10 . . 117.2(3) ?
    C4 N2 C3 . . 124.3(3) ?
    C4 N2 C11 . . 116.4(3) ?
    C3 N2 C11 . . 117.3(3) ?
    C8 N4 C9 . . 126.8(3) ?
    C8 N4 C14 . . 116.9(3) ?
    C9 N4 C14 . . 116.3(3) ?
    C7 N5 C8 . . 118.5(3) ?
    C7 N5 C15 . . 122.2(3) ?
    C8 N5 C15 . . 119.1(3) ?
    O4 C1 C2 . . 106.4(3) ?
    O4 C1 C4 . . 107.4(3) ?
    C2 C1 C4 . . 112.9(3) ?
    O4 C1 C5 . . 106.5(3) ?
    C2 C1 C5 . . 111.5(3) ?
    C4 C1 C5 . . 111.7(3) ?
    O1 C2 N1 . . 121.7(3) ?
    O1 C2 C1 . . 121.7(3) ?
    N1 C2 C1 . . 116.4(3) ?
    O2 C3 N2 . . 121.8(3) ?
    O2 C3 N1 . . 120.8(3) ?
    N2 C3 N1 . . 117.3(3) ?
    O3 C4 N2 . . 122.4(3) ?
    O3 C4 C1 . . 122.6(3) ?
    N2 C4 C1 . . 114.7(3) ?
    C6 C5 C13 . . 110.2(3) ?
    C6 C5 C12 . . 114.7(3) ?
    C13 C5 C12 . . 109.2(3) ?
    C6 C5 C1 . . 97.7(3) ?
    C13 C5 C1 . . 111.8(3) ?
    C12 C5 C1 . . 112.9(3) ?
    C7 C6 C9 . . 119.0(3) ?
    C7 C6 C5 . . 109.3(3) ?
    C9 C6 C5 . . 130.4(3) ?
    C6 C7 O4 . . 116.3(3) ?
    C6 C7 N5 . . 126.4(3) ?
    O4 C7 N5 . . 117.3(3) ?
    O6 C8 N4 . . 123.1(3) ?
    O6 C8 N5 . . 121.0(3) ?
    N4 C8 N5 . . 115.8(3) ?
    O5 C9 N4 . . 120.0(3) ?
    O5 C9 C6 . . 126.6(3) ?
    N4 C9 C6 . . 113.4(3) ?
    N1 C10 H10A . . 109.5 ?
    N1 C10 H10B . . 109.5 ?
    H10A C10 H10B . . 109.5 ?
    N1 C10 H10C . . 109.5 ?
    H10A C10 H10C . . 109.5 ?
    H10B C10 H10C . . 109.5 ?
    N2 C11 H11A . . 109.5 ?
    N2 C11 H11B . . 109.5 ?
    H11A C11 H11B . . 109.5 ?
    N2 C11 H11C . . 109.5 ?
    H11A C11 H11C . . 109.5 ?
    H11B C11 H11C . . 109.5 ?
    C5 C12 H12A . . 109.5 ?
    C5 C12 H12B . . 109.5 ?
    H12A C12 H12B . . 109.5 ?
    C5 C12 H12C . . 109.5 ?
    H12A C12 H12C . . 109.5 ?
    H12B C12 H12C . . 109.5 ?
    C5 C13 H13A . . 109.5 ?
    C5 C13 H13B . . 109.5 ?
    H13A C13 H13B . . 109.5 ?
    C5 C13 H13C . . 109.5 ?
    H13A C13 H13C . . 109.5 ?
    H13B C13 H13C . . 109.5 ?
    N4 C14 H14A . . 109.5 ?
    N4 C14 H14B . . 109.5 ?
    H14A C14 H14B . . 109.5 ?
    N4 C14 H14C . . 109.5 ?
    H14A C14 H14C . . 109.5 ?
    H14B C14 H14C . . 109.5 ?
    N5 C15 H15A . . 109.5 ?
    N5 C15 H15B . . 109.5 ?
    H15A C15 H15B . . 109.5 ?
    N5 C15 H15C . . 109.5 ?
    H15A C15 H15C . . 109.5 ?
    H15B C15 H15C . . 109.5 ?
loop_
    _geom_torsion_atom_site_label_1
    _geom_torsion_atom_site_label_2
    _geom_torsion_atom_site_label_3
    _geom_torsion_atom_site_label_4
    _geom_torsion_site_symmetry_1
    _geom_torsion_site_symmetry_2
    _geom_torsion_site_symmetry_3
    _geom_torsion_site_symmetry_4
    _geom_torsion
    _geom_torsion_publ_flag
    C7 O4 C1 C2 . . . . -99.4(3) ?
    C7 O4 C1 C4 . . . . 139.5(3) ?
    C7 O4 C1 C5 . . . . 19.7(3) ?
    C3 N1 C2 O1 . . . . -166.1(3) ?
    C10 N1 C2 O1 . . . . -0.8(5) ?
    C3 N1 C2 C1 . . . . 19.0(5) ?
    C10 N1 C2 C1 . . . . -175.7(3) ?
    O4 C1 C2 O1 . . . . 35.2(4) ?
    C4 C1 C2 O1 . . . . 152.8(3) ?
    C5 C1 C2 O1 . . . . -80.6(4) ?
    O4 C1 C2 N1 . . . . -149.9(3) ?
    C4 C1 C2 N1 . . . . -32.3(4) ?
    C5 C1 C2 N1 . . . . 94.4(3) ?
    C4 N2 C3 O2 . . . . -168.0(3) ?
    C11 N2 C3 O2 . . . . -4.5(5) ?
    C4 N2 C3 N1 . . . . 11.2(5) ?
    C11 N2 C3 N1 . . . . 174.8(3) ?
    C2 N1 C3 O2 . . . . 172.2(3) ?
    C10 N1 C3 O2 . . . . 6.9(5) ?
    C2 N1 C3 N2 . . . . -7.0(5) ?
    C10 N1 C3 N2 . . . . -172.3(3) ?
    C3 N2 C4 O3 . . . . 158.8(3) ?
    C11 N2 C4 O3 . . . . -4.9(5) ?
    C3 N2 C4 C1 . . . . -26.5(5) ?
    C11 N2 C4 C1 . . . . 169.9(3) ?
    O4 C1 C4 O3 . . . . -32.7(4) ?
    C2 C1 C4 O3 . . . . -149.7(3) ?
    C5 C1 C4 O3 . . . . 83.7(4) ?
    O4 C1 C4 N2 . . . . 152.5(3) ?
    C2 C1 C4 N2 . . . . 35.5(4) ?
    C5 C1 C4 N2 . . . . -91.1(3) ?
    O4 C1 C5 C6 . . . . -20.8(3) ?
    C2 C1 C5 C6 . . . . 94.9(3) ?
    C4 C1 C5 C6 . . . . -137.8(3) ?
    O4 C1 C5 C13 . . . . 94.6(3) ?
    C2 C1 C5 C13 . . . . -149.7(3) ?
    C4 C1 C5 C13 . . . . -22.4(4) ?
    O4 C1 C5 C12 . . . . -141.8(3) ?
    C2 C1 C5 C12 . . . . -26.1(4) ?
    C4 C1 C5 C12 . . . . 101.2(3) ?
    C13 C5 C6 C7 . . . . -101.6(3) ?
    C12 C5 C6 C7 . . . . 134.8(3) ?
    C1 C5 C6 C7 . . . . 15.1(4) ?
    C13 C5 C6 C9 . . . . 64.9(5) ?
    C12 C5 C6 C9 . . . . -58.7(5) ?
    C1 C5 C6 C9 . . . . -178.4(4) ?
    C9 C6 C7 O4 . . . . -172.6(3) ?
    C5 C6 C7 O4 . . . . -4.3(4) ?
    C9 C6 C7 N5 . . . . 4.8(5) ?
    C5 C6 C7 N5 . . . . 173.1(3) ?
    C1 O4 C7 C6 . . . . -10.5(4) ?
    C1 O4 C7 N5 . . . . 171.8(3) ?
    C8 N5 C7 C6 . . . . -2.2(5) ?
    C15 N5 C7 C6 . . . . 171.9(3) ?
    C8 N5 C7 O4 . . . . 175.2(3) ?
    C15 N5 C7 O4 . . . . -10.7(5) ?
    C9 N4 C8 O6 . . . . -179.9(3) ?
    C14 N4 C8 O6 . . . . -2.3(5) ?
    C9 N4 C8 N5 . . . . 1.2(5) ?
    C14 N4 C8 N5 . . . . 178.7(3) ?
    C7 N5 C8 O6 . . . . -179.8(3) ?
    C15 N5 C8 O6 . . . . 5.9(5) ?
    C7 N5 C8 N4 . . . . -0.9(5) ?
    C15 N5 C8 N4 . . . . -175.1(3) ?
    C8 N4 C9 O5 . . . . -179.0(3) ?
    C14 N4 C9 O5 . . . . 3.5(5) ?
    C8 N4 C9 C6 . . . . 1.3(5) ?
    C14 N4 C9 C6 . . . . -176.3(3) ?
    C7 C6 C9 O5 . . . . 176.2(3) ?
    C5 C6 C9 O5 . . . . 10.8(6) ?
    C7 C6 C9 N4 . . . . -4.1(5) ?
    C5 C6 C9 N4 . . . . -169.5(3) ?
data_global
_journal_date_recd_electronic     2009-04-21
_journal_date_accepted     2009-05-23
_journal_name_full     'Acta Crystallographica, Section E'
_journal_year     2009
_journal_volume     65
_journal_issue      6
_journal_page_first     o1444
_journal_page_last     o1444
_journal_paper_category     QO
_journal_coeditor_code     CV2553
_publ_contact_author_name     'Nader Noroozi Pesyan'
_publ_contact_author_address
;
Department of Chemistry,
Faculty of Science,
Urmia University,57159,
Urmia,
Iran
;
_publ_contact_author_email     'pesyan@gmail.com'
_publ_contact_author_fax     ?
_publ_contact_author_phone     ?
_publ_section_title
;\
1,1',3,3',5,5'-Hexamethylspiro[furo[2,3-<i>d</i>]pyrimidine-6(5<i>H</i>),5'-\
pyrimidine]-2,2',4,4',6'(1<i>H</i>,3<i>H</i>,1'<i>H</i>,3'<i>H</i>,\
5'<i>H</i>)-pentaone
;
loop_
    _publ_author_name
    _publ_author_footnote
    _publ_author_address
    'Noroozi Pesyan, Nader' .
;
Department of Chemistry,
Faculty of Science,
Urmia University,
57159 Urmia,
Iran
;
    'Rastgar, Saeed' .
;
Department of Chemistry,
Faculty of Science,
Urmia University,
57159 Urmia,
Iran
;
    'Hosseini, Yaser' .
;
Department of Chemistry,
Faculty of Science,
Urmia University,
57159 Urmia,
Iran
;
