# Supplementary material for: 1,1′,3,3′,5,5′-Hexamethyl­spiro­[furo[2,3-d]pyrimidine-6(5H),5′-pyrimidine]-2,2′,4,4′,6′(1H,3H,1′H,3′H,5′H)-penta­one
Source: Acta Crystallogr Sect E Struct Rep Online. 2009 May 29;65(Pt 6):o1444. doi: 10.1107/S1600536809019618 (PMC2969643; doi:10.1107/S1600536809019618)
Supplement: Supplementary file 2 [file e-65-o1444-Isup2.hkl]

# 
# h,k,l, Fc-squared, Fo-squared, sigma(Fo-squared) and status flag 
# 
data_I
_shelx_title ' 1 in P2(1)2(1)2(1)' 
_shelx_refln_list_code          4 
_shelx_F_calc_maximum      115.41 
_exptl_crystal_F_000       736.00 
_reflns_d_resolution_high  0.7828 
 
loop_ 
 _symmetry_equiv_pos_as_xyz 
 'x, y, z' 
 '-x+1/2, -y, z+1/2' 
 '-x, y+1/2, -z+1/2' 
 'x+1/2, -y+1/2, -z' 
 
_cell_length_a     8.0122 
_cell_length_b    11.9181 
_cell_length_c    16.4037 
_cell_angle_alpha  90.000 
_cell_angle_beta   90.000 
_cell_angle_gamma  90.000 
 
_shelx_F_squared_multiplier     1.000 
 
loop_ 
 _refln_index_h 
 _refln_index_k 
 _refln_index_l 
 _refln_F_squared_calc 
 _refln_F_squared_meas 
 _refln_F_squared_sigma 
 _refln_observed_status 
   2   0   0     3182.90     3242.76     37.44 o 
   4   0   0      372.15      371.85     13.61 o 
   6   0   0      172.88      167.47     11.00 o 
   8   0   0       23.05       13.23      8.20 o 
  10   0   0        0.29       -8.69     13.30 o 
   1   1   0     6907.38     7067.27     35.11 o 
   2   1   0      475.95      443.56      7.38 o 
   3   1   0       90.80       94.64      4.80 o 
   4   1   0      128.26      105.59      6.23 o 
   5   1   0      130.85       84.51      6.31 o 
   6   1   0       40.70       26.46      5.03 o 
   7   1   0        0.62       -0.27      4.35 o 
   8   1   0        3.40       -1.28      5.90 o 
   9   1   0        6.08       -1.48      8.21 o 
  10   1   0       20.29       13.05     11.76 o 
   0   2   0      364.20      340.33      7.11 o 
   1   2   0     2031.03     2075.57     16.16 o 
   2   2   0     4491.63     4598.82     38.50 o 
   3   2   0      295.17      276.53      7.10 o 
   4   2   0      354.09      385.10      9.65 o 
   5   2   0      110.98       84.80      6.47 o 
   6   2   0      180.22      152.50      8.88 o 
   7   2   0     1096.38     1081.65     24.87 o 
   8   2   0       39.13       26.62      7.50 o 
   9   2   0        5.53        0.52      7.28 o 
  10   2   0       59.62       38.74     17.21 o 
   1   3   0      378.37      367.47      6.96 o 
   2   3   0      221.05      223.55      6.88 o 
   3   3   0      583.50      511.25     11.79 o 
   4   3   0      140.24      111.65      5.59 o 
   5   3   0      294.43      265.11      8.81 o 
   6   3   0     1228.10     1312.47     25.84 o 
   7   3   0      135.44      142.29     11.39 o 
   8   3   0       46.29       30.92      7.61 o 
   9   3   0        0.71       -0.49      7.27 o 
  10   3   0       48.25       41.62     18.37 o 
   0   4   0     2179.75     2202.77     28.91 o 
   1   4   0     1011.01      905.26     13.78 o 
   2   4   0      682.30      651.27     16.10 o 
   3   4   0      198.16      192.92      7.82 o 
   4   4   0        1.76       -0.23      3.12 o 
   5   4   0       12.55        9.71      4.36 o 
   6   4   0      580.75      533.32     16.95 o 
   7   4   0       35.81       21.31      6.50 o 
   8   4   0       41.64       27.19      7.78 o 
   9   4   0       81.36       76.11     15.35 o 
   1   5   0       20.10       16.19      2.74 o 
   2   5   0      387.73      351.29      9.85 o 
   3   5   0       40.62       39.50      4.82 o 
   4   5   0     1248.14     1274.09     22.07 o 
   5   5   0      113.39      103.29      8.70 o 
   6   5   0       20.58       11.62      5.42 o 
   7   5   0       83.29       91.28      9.74 o 
   8   5   0       44.62       42.58      8.86 o 
   9   5   0        1.57        1.19     10.54 o 
   0   6   0     2247.14     2207.07     30.89 o 
   1   6   0      136.80      155.76      6.03 o 
   2   6   0       52.84       48.10      4.06 o 
   3   6   0        9.06        1.04      3.01 o 
   4   6   0       55.48       59.38      6.51 o 
   5   6   0      267.01      260.03     11.93 o 
   6   6   0       15.42        4.13      5.43 o 
   7   6   0        6.56       -0.39      5.74 o 
   8   6   0       20.27       13.27     10.73 o 
   9   6   0      347.63      428.99     27.52 o 
   1   7   0      845.88      842.92     14.59 o 
   2   7   0       21.53       15.52      3.30 o 
   3   7   0       95.11      101.75      7.82 o 
   4   7   0      463.56      444.74     14.33 o 
   5   7   0       80.95       74.79      8.11 o 
   6   7   0       45.57       32.08      6.91 o 
   7   7   0       54.90       46.50     12.24 o 
   8   7   0       66.10       53.07     14.07 o 
   9   7   0       21.77       19.86     12.85 o 
   0   8   0       22.07       24.98      5.89 o 
   1   8   0      414.51      408.36     10.95 o 
   2   8   0      505.55      544.42     12.30 o 
   3   8   0       35.93       35.79      5.69 o 
   4   8   0      111.24       95.11      8.36 o 
   5   8   0      841.23      911.93     22.47 o 
   6   8   0      424.90      480.94     17.90 o 
   7   8   0        8.89        4.84      9.56 o 
   8   8   0       56.48       51.51     14.62 o 
   1   9   0        1.22        1.40      3.20 o 
   2   9   0       70.49       56.65      5.72 o 
   3   9   0       14.75        7.57      4.41 o 
   4   9   0      114.35       95.30      9.03 o 
   5   9   0      429.01      423.88     16.34 o 
   6   9   0       19.58       19.36     10.25 o 
   7   9   0        3.94       -2.14     10.09 o 
   8   9   0        0.49        0.45     12.07 o 
   0  10   0       49.56       34.43      7.51 o 
   1  10   0        0.73        1.92      3.86 o 
   2  10   0      643.68      635.42     17.91 o 
   3  10   0       26.96       14.18      5.33 o 
   4  10   0      148.07      146.19     10.90 o 
   5  10   0       12.30        9.75      9.36 o 
   6  10   0       13.71        5.47      9.64 o 
   7  10   0      149.22      176.76     21.83 o 
   1  11   0      197.95      194.28     11.48 o 
   2  11   0     1688.26     1911.98     32.30 o 
   3  11   0      224.04      230.72     13.05 o 
   4  11   0        9.30        4.81      7.08 o 
   5  11   0      284.33      334.76     23.72 o 
   6  11   0       45.19       42.44     13.73 o 
   7  11   0       16.59        9.71     12.26 o 
   0  12   0        4.65        7.69      7.46 o 
   1  12   0        0.28        1.93      5.06 o 
   2  12   0      115.14      111.47     10.68 o 
   3  12   0      578.61      715.19     25.21 o 
   4  12   0      112.68      158.71     18.88 o 
   5  12   0        0.19       -0.68     10.50 o 
   6  12   0       73.28       85.85     17.67 o 
   1  13   0      114.18      106.56     10.71 o 
   2  13   0      170.62      207.25     14.60 o 
   3  13   0      140.10      144.74     17.62 o 
   4  13   0       10.89        9.01     10.63 o 
   5  13   0      119.97      167.52     21.29 o 
   0  14   0        2.39       -2.99      9.74 o 
   1  14   0       30.69       14.26      8.00 o 
   2  14   0        8.95        3.56      8.03 o 
   3  14   0       43.25       46.60     13.38 o 
   4  14   0       85.13      106.07     17.86 o 
   1  15   0        1.05       -4.97      9.45 o 
   1   0   1     4420.53     4282.20     22.63 o 
   2   0   1      230.07      237.99      5.63 o 
   3   0   1      537.92      498.34      9.74 o 
   4   0   1     1571.71     1783.16     21.18 o 
   5   0   1      797.30      819.06     16.04 o 
   6   0   1      731.43      825.25     17.68 o 
   7   0   1       18.74       18.40      4.97 o 
   8   0   1        3.57       -2.59      6.03 o 
   9   0   1      115.80      110.32     13.69 o 
  10   0   1      172.42      211.34     22.32 o 
   0   1   1     3884.73     3717.64     51.48 o 
   1   1   1     4111.31     4102.90     19.25 o 
   2   1   1      754.27      734.18      6.72 o 
   3   1   1     1296.03     1380.33     11.32 o 
   4   1   1      571.91      612.26      8.72 o 
   5   1   1      393.36      365.11      7.68 o 
   6   1   1      328.72      290.44      7.63 o 
   7   1   1       13.05        3.75      3.38 o 
   8   1   1       35.44       22.00      4.94 o 
   9   1   1        1.43       -0.20      5.63 o 
  10   1   1       33.04       30.96      8.63 o 
   0   2   1     2698.36     2640.71     31.25 o 
   1   2   1     1038.12      940.03      6.29 o 
   2   2   1     8372.68     8621.26     41.65 o 
   3   2   1     4067.85     4358.88     22.42 o 
   4   2   1      957.65     1103.20     11.36 o 
   5   2   1      560.37      549.60      9.15 o 
   6   2   1      177.20      163.37      6.37 o 
   7   2   1       14.21        8.75      3.95 o 
   8   2   1       53.27       33.18      5.64 o 
   9   2   1      198.20      210.97     10.97 o 
  10   2   1       15.17       13.56      9.43 o 
   0   3   1     1373.38     1289.17     18.85 o 
   1   3   1      868.33      845.12      6.77 o 
   2   3   1      197.84      167.59      4.26 o 
   3   3   1     3092.74     3469.15     19.61 o 
   4   3   1     3030.06     3243.39     27.00 o 
   5   3   1      229.68      190.05      5.99 o 
   6   3   1      159.26      127.73      6.26 o 
   7   3   1      560.13      486.72     12.24 o 
   8   3   1        1.25        0.15      4.28 o 
   9   3   1      115.76      116.02      9.97 o 
  10   3   1       22.00       26.27     11.08 o 
   0   4   1      573.56      497.88      8.65 o 
   1   4   1      473.74      481.67      5.86 o 
   2   4   1      103.13       89.68      3.68 o 
   3   4   1      451.96      496.95      8.47 o 
   4   4   1      609.77      657.73     10.88 o 
   5   4   1      139.39      116.63      6.19 o 
   6   4   1       54.61       33.04      4.54 o 
   7   4   1      128.60      116.58      7.55 o 
   8   4   1       29.96       23.95      5.38 o 
   9   4   1       45.65       44.80      7.85 o 
   0   5   1        0.02        0.11      1.95 o 
   1   5   1     3057.51     3010.11     16.70 o 
   2   5   1      259.14      233.20      4.36 o 
   3   5   1       33.48       38.39      3.35 o 
   4   5   1      219.92      200.05      6.51 o 
   5   5   1       81.09       66.37      5.09 o 
   6   5   1       31.66       21.33      4.19 o 
   7   5   1      290.99      298.23     10.17 o 
   8   5   1      198.72      217.31     12.11 o 
   9   5   1       62.52       55.88     10.26 o 
   0   6   1      779.83      738.90     12.82 o 
   1   6   1      378.34      325.67      6.03 o 
   2   6   1      259.48      262.45      5.19 o 
   3   6   1     1430.50     1505.26     16.19 o 
   4   6   1       84.08       60.69      4.64 o 
   5   6   1      210.71      205.25      7.85 o 
   6   6   1      774.49      831.13     15.33 o 
   7   6   1      100.14       82.66      8.14 o 
   8   6   1      116.95      109.15     10.80 o 
   9   6   1       14.49        6.82      8.16 o 
   0   7   1      148.26      127.32      6.27 o 
   1   7   1     1924.19     2050.29     16.09 o 
   2   7   1      214.75      172.86      4.77 o 
   3   7   1      128.95      121.51      5.64 o 
   4   7   1       56.97       41.45      4.26 o 
   5   7   1      502.04      499.51     11.54 o 
   6   7   1       92.87       75.37      6.89 o 
   7   7   1      229.66      250.86     12.46 o 
   8   7   1        3.30       -1.44      6.96 o 
   9   7   1        1.24       -6.65      8.16 o 
   0   8   1      125.63      116.53      7.07 o 
   1   8   1      574.81      551.86      9.03 o 
   2   8   1      492.23      468.22      8.13 o 
   3   8   1      138.72      127.77      6.20 o 
   4   8   1       20.97       14.11      3.65 o 
   5   8   1      159.98      134.49      7.50 o 
   6   8   1      447.31      478.90     14.88 o 
   7   8   1       74.58       70.50     10.08 o 
   8   8   1       62.55       47.74      9.97 o 
   0   9   1     1085.67     1118.85     19.52 o 
   1   9   1        6.18        2.57      2.46 o 
   2   9   1       11.37        8.83      2.69 o 
   3   9   1      400.76      393.89      9.92 o 
   4   9   1      146.36      136.33      7.38 o 
   5   9   1      163.75      173.58     10.39 o 
   6   9   1       70.56       49.33      8.32 o 
   7   9   1       58.93       53.51      9.83 o 
   8   9   1       16.12       12.38      8.24 o 
   0  10   1      330.79      310.10     11.24 o 
   1  10   1      105.54       93.34      5.32 o 
   2  10   1       77.84       67.35      5.50 o 
   3  10   1       21.74       11.47      3.70 o 
   4  10   1       49.63       40.03      5.55 o 
   5  10   1       12.26       10.47      5.30 o 
   6  10   1      151.47      151.84     13.72 o 
   7  10   1       76.12       73.65     11.30 o 
   0  11   1        0.98       -1.66      4.09 o 
   1  11   1       65.29       56.11      5.43 o 
   2  11   1      143.05      126.94      7.33 o 
   3  11   1       38.69       27.57      4.69 o 
   4  11   1       37.48       32.27      6.15 o 
   5  11   1       88.72       85.91     10.98 o 
   6  11   1       12.37        7.76      7.54 o 
   7  11   1       20.72       25.25      9.05 o 
   0  12   1      129.21       99.36      9.77 o 
   1  12   1      100.60       72.54      6.27 o 
   2  12   1       86.53       72.12      6.45 o 
   3  12   1      145.25      144.63      9.43 o 
   4  12   1       16.28       12.55      6.36 o 
   5  12   1       64.77       74.84     10.89 o 
   6  12   1       52.16       57.36     10.94 o 
   0  13   1        2.23        3.22      6.55 o 
   1  13   1      181.11      180.78      9.36 o 
   2  13   1      101.88       86.44      7.85 o 
   3  13   1       22.78       14.22      6.57 o 
   4  13   1       61.44       56.68     10.01 o 
   5  13   1       65.89       79.31     11.91 o 
   0  14   1       26.10       15.82      7.78 o 
   1  14   1      120.90      122.98     10.12 o 
   2  14   1      149.32      175.99     11.56 o 
   3  14   1       41.18       32.12      8.94 o 
   0  15   1       19.37       11.41      9.92 o 
   1  15   1      122.15      114.24     11.70 o 
   0   0   2     1293.00     1294.80     44.51 o 
   1   0   2     3118.19     3140.68     26.17 o 
   2   0   2     3552.97     3530.54     22.28 o 
   3   0   2     2316.49     2484.03     22.00 o 
   4   0   2     1812.19     1875.77     21.62 o 
   5   0   2       28.87       18.52      4.12 o 
   6   0   2        5.74        7.53      4.11 o 
   7   0   2      169.32      156.72     10.08 o 
   8   0   2      277.51      267.13     13.95 o 
   9   0   2       10.68        9.65      8.30 o 
  10   0   2       34.54       30.98     13.22 o 
   0   1   2    10482.29    10586.81     55.33 o 
   1   1   2     3795.61     3712.99     15.30 o 
   2   1   2     4961.33     5056.27     30.61 o 
   3   1   2     5632.73     6092.83     35.92 o 
   4   1   2      179.71      166.52      4.79 o 
   5   1   2      602.68      571.13      9.47 o 
   6   1   2      504.39      502.74      9.72 o 
   7   1   2      502.49      465.67     10.24 o 
   8   1   2       12.88        8.59      4.55 o 
   9   1   2       82.58       62.63      8.75 o 
  10   1   2       29.16       27.15     10.59 o 
   1   2   2      487.96      421.33      4.20 o 
   2   2   2     4778.32     4901.35     19.33 o 
   3   2   2     2044.32     2100.40     16.77 o 
   4   2   2      323.35      327.06      6.03 o 
   5   2   2       56.50       35.15      3.35 o 
   6   2   2      529.48      518.23      9.87 o 
   7   2   2       37.79       30.79      4.86 o 
   8   2   2       96.80       70.28      6.42 o 
   9   2   2       90.40       83.48      8.41 o 
  10   2   2       39.99       37.02      9.08 o 
   0   3   2     1746.38     1607.85     13.95 o 
   1   3   2      278.52      249.15      3.84 o 
   2   3   2     2945.83     3008.22     15.37 o 
   3   3   2     2380.32     2509.60     16.38 o 
   4   3   2      215.99      197.36      4.90 o 
   5   3   2      101.38       86.88      4.37 o 
   6   3   2       79.68       75.08      5.22 o 
   7   3   2      808.27      877.83     15.40 o 
   8   3   2       26.23        9.15      4.99 o 
   9   3   2       43.11       25.20      6.84 o 
   0   4   2       65.52       52.03      3.57 o 
   1   4   2     1371.63     1323.64      9.68 o 
   2   4   2     2727.57     2920.90     25.64 o 
   3   4   2     1452.42     1602.05     16.63 o 
   4   4   2      113.00      108.10      5.69 o 
   5   4   2       19.48        8.86      2.69 o 
   6   4   2      238.27      212.88      8.24 o 
   7   4   2     1096.98     1178.66     18.85 o 
   8   4   2       15.66        7.64      5.43 o 
   9   4   2       56.59       57.38      8.28 o 
   0   5   2     1335.94     1322.61     15.73 o 
   1   5   2      481.66      456.34      6.51 o 
   2   5   2       95.53       99.09      3.36 o 
   3   5   2       61.65       64.47      4.01 o 
   4   5   2      272.57      255.88      7.22 o 
   5   5   2      340.97      333.70      8.96 o 
   6   5   2      171.85      153.77      7.80 o 
   7   5   2      171.44      153.04     10.01 o 
   8   5   2      370.45      391.28     14.42 o 
   9   5   2       76.34       75.02      9.21 o 
   0   6   2      552.59      545.56     11.17 o 
   1   6   2      752.67      757.08      9.66 o 
   2   6   2      246.85      220.00      4.92 o 
   3   6   2      413.12      382.05      8.35 o 
   4   6   2       11.34        2.49      2.63 o 
   5   6   2      106.33       92.87      6.01 o 
   6   6   2      288.19      286.35     10.38 o 
   7   6   2       90.39       77.11      8.04 o 
   8   6   2       16.97       12.50      6.28 o 
   9   6   2       13.20       17.55      8.55 o 
   0   7   2      249.58      212.00      7.79 o 
   1   7   2       82.06       74.28      3.80 o 
   2   7   2      178.52      140.05      4.51 o 
   3   7   2      180.15      155.38      6.14 o 
   4   7   2       40.78       23.86      3.76 o 
   5   7   2      918.11     1012.33     16.11 o 
   6   7   2      195.51      204.06     10.91 o 
   7   7   2       52.28       37.72      6.83 o 
   8   7   2        4.39        3.61      7.44 o 
   9   7   2       15.43       15.34      9.28 o 
   0   8   2        9.95        2.27      3.06 o 
   1   8   2       20.81       12.03      2.51 o 
   2   8   2        6.47        3.21      2.16 o 
   3   8   2      193.48      181.08      6.94 o 
   4   8   2      236.32      225.68      8.07 o 
   5   8   2      401.63      397.25     12.99 o 
   6   8   2      164.04      162.60     10.27 o 
   7   8   2        7.17        0.54      5.24 o 
   8   8   2        0.48        1.47      7.54 o 
   0   9   2      232.96      217.24      9.07 o 
   1   9   2      142.92      134.65      5.77 o 
   2   9   2       87.87       72.66      4.61 o 
   3   9   2      117.18      103.26      6.16 o 
   4   9   2     1658.08     1887.82     24.42 o 
   5   9   2       91.42       81.27      7.71 o 
   6   9   2       60.18       47.24      7.14 o 
   7   9   2       12.72        9.85      7.76 o 
   8   9   2       43.82       43.13     10.50 o 
   0  10   2       79.29       63.99      6.57 o 
   1  10   2      150.72      136.70      6.10 o 
   2  10   2       85.66       80.59      5.91 o 
   3  10   2       46.46       35.15      4.44 o 
   4  10   2       94.40       86.62      7.88 o 
   5  10   2      231.21      237.49     11.37 o 
   6  10   2        1.54       -2.73      5.84 o 
   7  10   2       71.39       78.32     11.36 o 
   0  11   2       10.32        4.43      4.49 o 
   1  11   2        1.11        2.86      3.39 o 
   2  11   2      530.64      586.46     13.02 o 
   3  11   2      134.01      123.32      8.04 o 
   4  11   2      159.59      167.94     10.69 o 
   5  11   2       57.38       59.10      7.80 o 
   6  11   2      103.03       98.77     11.97 o 
   7  11   2       28.85       24.39      9.55 o 
   0  12   2        3.58        1.37      5.12 o 
   1  12   2      276.64      270.47      9.50 o 
   2  12   2      443.30      491.03     13.54 o 
   3  12   2      126.76      116.94      9.12 o 
   4  12   2       44.94       40.00      7.07 o 
   5  12   2       43.75       40.74      9.32 o 
   6  12   2       52.95       54.80     10.72 o 
   0  13   2        8.06        5.59      6.41 o 
   1  13   2       69.45       66.49      7.01 o 
   2  13   2      125.68      109.23      9.13 o 
   3  13   2       43.54       40.20      7.04 o 
   4  13   2       12.53        6.78      6.77 o 
   5  13   2      134.85      155.79     14.68 o 
   0  14   2        9.63        2.58      8.60 o 
   1  14   2        1.93       -2.24      5.75 o 
   2  14   2       50.65       43.85      7.41 o 
   3  14   2        1.92        1.72      6.84 o 
   0  15   2        3.85        9.50     12.18 o 
   1  15   2       29.88       26.84      8.17 o 
   2   0   3      278.88      278.03      6.18 o 
   3   0   3      162.26      165.99      5.98 o 
   4   0   3       82.77       61.50      5.05 o 
   5   0   3        0.61       -1.36      3.12 o 
   6   0   3      153.76      140.78      8.91 o 
   7   0   3      317.56      310.25     12.29 o 
   8   0   3        1.36        0.70      6.15 o 
   9   0   3      127.13      126.66     17.35 o 
  10   0   3        3.64        6.68     14.28 o 
   0   1   3    13319.26    13073.04     47.39 o 
   1   1   3      773.50      690.23      6.75 o 
   2   1   3     4154.29     4357.46     22.86 o 
   3   1   3      278.17      260.09      5.08 o 
   4   1   3      222.21      235.16      5.64 o 
   5   1   3      283.05      281.48      6.86 o 
   6   1   3      162.02      145.01      6.24 o 
   7   1   3      474.48      459.98     10.29 o 
   8   1   3      121.93      101.23      7.46 o 
   9   1   3       71.73       79.89      9.51 o 
  10   1   3      203.44      239.62     18.38 o 
   0   2   3        0.03       -0.21      1.89 o 
   1   2   3     8080.12     8168.20     29.00 o 
   2   2   3      280.10      263.63      4.13 o 
   3   2   3      751.42      810.95      8.67 o 
   4   2   3     1216.54     1273.81     13.07 o 
   5   2   3      478.71      497.94      8.82 o 
   6   2   3      149.15      132.70      5.79 o 
   7   2   3      221.38      221.04      8.31 o 
   8   2   3       45.22       35.67      5.98 o 
   9   2   3       42.92       31.63      7.15 o 
  10   2   3       62.02       61.51     10.95 o 
   0   3   3     7455.13     7423.33     52.14 o 
   1   3   3     1270.17     1256.02     14.75 o 
   2   3   3      189.05      182.61      3.58 o 
   3   3   3     1619.92     1767.90     12.76 o 
   4   3   3      274.42      289.88      5.99 o 
   5   3   3      331.37      321.50      7.11 o 
   6   3   3      616.94      605.17     10.78 o 
   7   3   3      179.19      203.32     10.03 o 
   8   3   3       61.41       57.45      7.44 o 
   9   3   3       57.89       63.06      8.45 o 
   0   4   3       19.79       14.74      2.57 o 
   1   4   3     1510.31     1459.90     11.38 o 
   2   4   3      200.27      174.09      3.84 o 
   3   4   3      682.19      729.87      8.18 o 
   4   4   3      396.74      351.76      6.94 o 
   5   4   3      975.03     1024.74     13.28 o 
   6   4   3      124.80      108.34      6.67 o 
   7   4   3      110.76       97.06      8.25 o 
   8   4   3       42.42       28.07      6.53 o 
   9   4   3       47.09       53.91      8.44 o 
   0   5   3        4.05        2.08      2.22 o 
   1   5   3     1483.49     1597.79     13.93 o 
   2   5   3     2493.97     2673.95     25.77 o 
   3   5   3      644.89      682.62      8.93 o 
   4   5   3      109.45       97.45      4.34 o 
   5   5   3       14.46       13.20      3.35 o 
   6   5   3      408.12      399.13     11.52 o 
   7   5   3       82.96       71.86      7.73 o 
   8   5   3       23.97       16.76      6.08 o 
   9   5   3       66.18       64.21      8.99 o 
   0   6   3     3508.48     3803.27     36.84 o 
   1   6   3      742.73      772.63      9.31 o 
   2   6   3       16.15        9.21      2.00 o 
   3   6   3      584.29      603.34      8.95 o 
   4   6   3     1429.07     1538.00     16.79 o 
   5   6   3      234.33      215.11      7.80 o 
   6   6   3      137.11      132.00      9.17 o 
   7   6   3      434.40      479.79     15.32 o 
   8   6   3       51.69       35.17      7.32 o 
   9   6   3       35.02       28.81      7.96 o 
   0   7   3        5.26        0.85      2.78 o 
   1   7   3      576.64      527.36      8.37 o 
   2   7   3       76.14       60.69      3.61 o 
   3   7   3      539.24      544.66     12.36 o 
   4   7   3      269.70      259.82      7.89 o 
   5   7   3      620.06      629.18     15.66 o 
   6   7   3       69.86       53.07      6.93 o 
   7   7   3       51.04       52.81      7.49 o 
   8   7   3       37.19       30.67      7.39 o 
   0   8   3      481.07      478.17     12.25 o 
   1   8   3      244.49      204.94      5.90 o 
   2   8   3      265.67      239.03      6.10 o 
   3   8   3      355.22      337.49      8.76 o 
   4   8   3      626.79      654.42     14.02 o 
   5   8   3       24.34       18.22      5.21 o 
   6   8   3        3.56        2.09      4.72 o 
   7   8   3      127.73      149.63     11.00 o 
   8   8   3       14.44        8.46      8.10 o 
   0   9   3      113.21      101.38      7.41 o 
   1   9   3       61.35       49.97      4.07 o 
   2   9   3        0.39        0.58      2.55 o 
   3   9   3      674.25      704.76     13.08 o 
   4   9   3      181.12      172.49      9.90 o 
   5   9   3      157.61      162.70     10.22 o 
   6   9   3       68.35       66.23      7.96 o 
   7   9   3        4.48        1.12      6.14 o 
   8   9   3      104.19      121.65     13.50 o 
   0  10   3      353.44      318.59     11.48 o 
   1  10   3       59.57       41.72      4.09 o 
   2  10   3      245.52      252.18      8.33 o 
   3  10   3       67.92       56.42      6.39 o 
   4  10   3      457.39      482.63     14.73 o 
   5  10   3       31.39       22.74      5.92 o 
   6  10   3       50.42       51.48      7.72 o 
   7  10   3       15.94       20.44      8.96 o 
   0  11   3       47.96       35.63      5.85 o 
   1  11   3       44.86       31.89      4.59 o 
   2  11   3      157.13      147.44      8.47 o 
   3  11   3       63.90       59.60      6.88 o 
   4  11   3       45.88       41.59      6.68 o 
   5  11   3      205.64      226.65     12.82 o 
   6  11   3       20.20       18.57      7.64 o 
   0  12   3       74.76       63.89      8.44 o 
   1  12   3       64.43       50.11      5.92 o 
   2  12   3      105.69       88.90      8.04 o 
   3  12   3       16.18       17.19      5.53 o 
   4  12   3       34.66       30.48      6.52 o 
   5  12   3       29.26       27.79      8.03 o 
   6  12   3       23.60       13.01      8.43 o 
   0  13   3       12.14        4.56      6.73 o 
   1  13   3       11.18        3.97      5.02 o 
   2  13   3       98.45       90.04      8.55 o 
   3  13   3       67.60       61.50      7.86 o 
   4  13   3       70.86       71.33      8.71 o 
   5  13   3        0.19       -0.27      8.10 o 
   0  14   3        5.89        6.57      8.77 o 
   1  14   3        0.08        1.72      6.19 o 
   2  14   3      208.40      251.56     13.35 o 
   3  14   3       88.98       90.11      9.46 o 
   0  15   3        0.02        4.36     11.92 o 
   1   0   4        3.24       -0.68      1.26 o 
   2   0   4      136.68      128.16      4.52 o 
   3   0   4       16.24        7.72      2.46 o 
   4   0   4     1778.49     1904.43     21.99 o 
   5   0   4     1474.71     1632.37     22.56 o 
   6   0   4      345.65      327.89     11.89 o 
   7   0   4       92.93       74.74      7.82 o 
   8   0   4      154.30      135.95     11.96 o 
   9   0   4       19.34       15.52      9.64 o 
  10   0   4        4.21       -0.16     15.10 o 
   0   1   4     6612.75     6343.25     54.92 o 
   1   1   4      510.25      453.09      4.66 o 
   2   1   4      543.03      509.60      5.84 o 
   3   1   4       17.25       12.09      1.96 o 
   4   1   4      201.03      194.80      5.22 o 
   5   1   4      414.07      426.12      8.30 o 
   6   1   4      702.16      720.56     11.68 o 
   7   1   4      185.48      189.35      7.52 o 
   8   1   4       68.36       43.09      6.08 o 
   9   1   4       20.60       14.58      7.41 o 
  10   1   4      116.46      133.02     17.18 o 
   0   2   4      191.41      177.83      4.95 o 
   1   2   4     3670.27     3649.58     27.51 o 
   2   2   4     1701.86     1706.77     16.99 o 
   3   2   4      323.59      328.54      5.61 o 
   4   2   4      413.07      424.33      7.36 o 
   5   2   4      706.83      709.09     10.57 o 
   6   2   4      360.07      330.26      8.10 o 
   7   2   4      357.29      342.14     10.29 o 
   8   2   4       23.68       13.01      5.45 o 
   9   2   4       28.50       29.16      6.91 o 
   0   3   4     9935.76    10049.93     43.30 o 
   1   3   4     1730.58     1627.48     11.37 o 
   2   3   4      251.75      202.93      5.09 o 
   3   3   4      249.90      256.51      4.82 o 
   4   3   4      265.68      229.28      5.51 o 
   5   3   4     1141.48     1159.04     13.18 o 
   6   3   4      143.78      128.28      6.50 o 
   7   3   4      142.45      118.60      8.04 o 
   8   3   4       18.76       11.10      5.41 o 
   9   3   4       32.90       35.75      7.52 o 
   0   4   4     1318.58     1270.68     14.60 o 
   1   4   4      190.86      151.12      3.69 o 
   2   4   4     1391.33     1515.77     17.55 o 
   3   4   4     1102.92     1131.17     11.28 o 
   4   4   4     2740.55     2943.31     23.50 o 
   5   4   4       24.83       23.38      3.33 o 
   6   4   4      155.93      151.43      9.13 o 
   7   4   4       17.31        7.07      4.92 o 
   8   4   4       17.20       12.53      5.76 o 
   9   4   4       19.87       13.96      6.98 o 
   0   5   4      194.37      152.74      5.83 o 
   1   5   4      417.08      431.08      6.58 o 
   2   5   4      173.95      165.21      4.19 o 
   3   5   4     1293.07     1322.60     11.53 o 
   4   5   4       78.91       74.20      3.76 o 
   5   5   4      221.07      198.70      8.17 o 
   6   5   4       56.53       34.67      5.80 o 
   7   5   4      265.87      269.91     12.22 o 
   8   5   4      118.12      130.91     10.37 o 
   9   5   4        6.94        6.30      6.71 o 
   0   6   4      172.57      183.55      6.92 o 
   1   6   4      116.08       87.12      3.89 o 
   2   6   4      207.35      167.60      4.67 o 
   3   6   4      148.38      117.41      4.32 o 
   4   6   4      445.00      444.59      8.32 o 
   5   6   4      361.73      340.71     11.59 o 
   6   6   4       68.69       57.80      6.84 o 
   7   6   4      159.99      170.81     11.12 o 
   8   6   4        3.34        2.33      5.72 o 
   9   6   4       20.57       19.24      7.71 o 
   0   7   4       70.63       59.49      5.31 o 
   1   7   4      376.18      347.44      7.00 o 
   2   7   4      160.09      140.93      5.11 o 
   3   7   4      316.96      311.83      7.06 o 
   4   7   4      147.07      115.66      7.81 o 
   5   7   4      432.31      408.47     12.94 o 
   6   7   4      253.03      248.09     11.81 o 
   7   7   4       16.45       10.36      5.58 o 
   8   7   4       30.49       20.13      6.96 o 
   0   8   4       20.73        9.88      3.67 o 
   1   8   4      514.00      515.85      9.01 o 
   2   8   4      664.82      640.06      9.82 o 
   3   8   4      381.78      398.08     10.43 o 
   4   8   4      121.10      102.80      7.70 o 
   5   8   4       33.23       19.42      5.26 o 
   6   8   4       39.22       32.34      6.40 o 
   7   8   4       29.74       21.99      6.40 o 
   8   8   4       34.04       33.67      8.03 o 
   0   9   4       95.35       94.51      7.32 o 
   1   9   4      288.13      253.32      6.96 o 
   2   9   4      777.50      815.90     12.69 o 
   3   9   4      332.44      297.93     10.73 o 
   4   9   4      577.26      655.50     16.36 o 
   5   9   4       43.40       28.56      5.99 o 
   6   9   4       11.73       12.97      5.70 o 
   7   9   4        7.82        5.82      6.27 o 
   8   9   4      119.43      134.77     14.10 o 
   0  10   4        5.70        5.83      4.32 o 
   1  10   4      473.78      478.17      9.81 o 
   2  10   4      346.00      333.03     10.31 o 
   3  10   4      138.85      125.96      8.67 o 
   4  10   4       41.96       28.76      5.78 o 
   5  10   4       33.67       22.58      6.07 o 
   6  10   4       21.41       17.98      6.37 o 
   7  10   4        0.92       -3.37      6.53 o 
   0  11   4       78.44       61.40      7.12 o 
   1  11   4        4.26        1.07      3.68 o 
   2  11   4      222.00      229.49     10.78 o 
   3  11   4       24.63       21.89      5.51 o 
   4  11   4       32.16       23.48      5.85 o 
   5  11   4        3.21        0.75      5.32 o 
   6  11   4        9.85        3.77      6.38 o 
   0  12   4      182.55      171.08     12.12 o 
   1  12   4      133.53      127.55      8.25 o 
   2  12   4      105.26       99.61      8.46 o 
   3  12   4       19.52       15.89      5.42 o 
   4  12   4       85.29       80.17      8.65 o 
   5  12   4      101.60      109.18     10.08 o 
   0  13   4        0.23        6.33      7.93 o 
   1  13   4       34.73       26.40      6.28 o 
   2  13   4       38.66       31.58      6.59 o 
   3  13   4       77.43       61.12      8.06 o 
   4  13   4       47.79       37.99      7.51 o 
   0  14   4        9.23        7.80     10.81 o 
   1  14   4       16.80       15.30      7.43 o 
   2  14   4      142.60      157.33     11.52 o 
   3  14   4       43.34       41.37      7.92 o 
   1   0   5     2841.74     2900.16     19.78 o 
   2   0   5     1032.25     1013.10     12.47 o 
   3   0   5        0.01        1.60      2.28 o 
   4   0   5      794.13      855.78     17.24 o 
   5   0   5        7.78        3.84      3.53 o 
   6   0   5      100.59       77.49      7.16 o 
   7   0   5     1181.23     1261.70     23.77 o 
   8   0   5       15.89        7.46      7.58 o 
   9   0   5       39.51       41.98     15.76 o 
   0   1   5     7886.38     8007.80     64.18 o 
   1   1   5      282.19      258.01      3.96 o 
   2   1   5       10.41        5.54      1.43 o 
   3   1   5      369.33      369.83      6.11 o 
   4   1   5     1593.49     1732.09     16.05 o 
   5   1   5       72.12       54.17      3.92 o 
   6   1   5       20.05        9.67      3.12 o 
   7   1   5      171.61      174.67      7.97 o 
   8   1   5      196.85      184.21     10.85 o 
   9   1   5        3.06       -2.55      7.30 o 
   0   2   5     2942.37     2942.57     35.25 o 
   1   2   5     1812.51     1806.67     13.56 o 
   2   2   5      236.30      216.88      5.33 o 
   3   2   5     2664.01     2817.66     16.45 o 
   4   2   5      165.85      154.17      4.83 o 
   5   2   5      316.93      274.32      6.86 o 
   6   2   5      296.43      267.82      7.49 o 
   7   2   5      164.35      152.77      8.24 o 
   8   2   5      106.75      105.30      8.92 o 
   9   2   5        0.68       -1.12      6.50 o 
   0   3   5     1646.99     1617.83     16.32 o 
   1   3   5     1899.12     1881.05     14.65 o 
   2   3   5      676.34      585.40      8.78 o 
   3   3   5      504.25      473.65      7.14 o 
   4   3   5      432.17      450.54      7.42 o 
   5   3   5      340.93      325.77      7.28 o 
   6   3   5       72.84       56.99      5.29 o 
   7   3   5       53.83       42.87      6.43 o 
   8   3   5        3.07        6.62      5.45 o 
   9   3   5       22.39       10.69      6.84 o 
   0   4   5      866.07      854.11     12.45 o 
   1   4   5     1622.98     1677.16     14.83 o 
   2   4   5     1421.67     1563.51     14.83 o 
   3   4   5      344.42      321.00      7.32 o 
   4   4   5      641.68      642.82      8.66 o 
   5   4   5      219.44      207.21      8.16 o 
   6   4   5       41.09       29.14      5.51 o 
   7   4   5      214.25      232.24     11.48 o 
   8   4   5       51.92       45.10      7.33 o 
   9   4   5       55.74       46.44      8.42 o 
   0   5   5       60.30       46.34      4.23 o 
   1   5   5      314.00      298.12      5.63 o 
   2   5   5      116.32      116.59      4.26 o 
   3   5   5      452.72      422.07      7.16 o 
   4   5   5       84.83       62.25      4.57 o 
   5   5   5      228.58      217.97      9.67 o 
   6   5   5      248.68      234.02     11.06 o 
   7   5   5      456.11      455.07     14.86 o 
   8   5   5       24.13       18.00      6.31 o 
   9   5   5      120.45      137.21     11.69 o 
   0   6   5       15.89       11.73      3.27 o 
   1   6   5      187.01      190.16      5.04 o 
   2   6   5      513.15      513.20      7.75 o 
   3   6   5      202.32      185.59      4.90 o 
   4   6   5      287.35      278.59      8.66 o 
   5   6   5      637.40      644.83     15.66 o 
   6   6   5      161.21      142.79      9.66 o 
   7   6   5       26.02       19.46      6.14 o 
   8   6   5      141.18      138.08     10.98 o 
   9   6   5      182.82      229.66     14.54 o 
   0   7   5      108.63      103.11      6.63 o 
   1   7   5      142.40      126.66      4.97 o 
   2   7   5      413.80      416.29      7.62 o 
   3   7   5      169.68      171.15      6.33 o 
   4   7   5      557.02      529.40     13.87 o 
   5   7   5      158.96      153.09      9.48 o 
   6   7   5      110.11       99.54      8.71 o 
   7   7   5       91.26       88.36      8.96 o 
   8   7   5        6.68       -2.40      6.17 o 
   0   8   5       86.65       68.38      6.12 o 
   1   8   5       75.82       60.76      4.13 o 
   2   8   5       20.93        9.89      2.64 o 
   3   8   5      134.56      126.93      8.02 o 
   4   8   5       10.54        7.00      4.07 o 
   5   8   5      167.76      162.88     10.05 o 
   6   8   5       32.92       21.35      6.01 o 
   7   8   5       44.50       43.90      7.72 o 
   8   8   5       29.86       26.65      7.54 o 
   0   9   5      256.85      249.62      9.93 o 
   1   9   5      770.57      793.34     11.97 o 
   2   9   5       50.40       41.74      4.40 o 
   3   9   5      273.36      272.50     10.53 o 
   4   9   5       43.19       33.10      5.64 o 
   5   9   5       10.98        4.44      4.85 o 
   6   9   5       39.64       29.08      6.60 o 
   7   9   5       51.95       51.62      8.29 o 
   0  10   5       44.39       31.33      5.49 o 
   1  10   5      184.25      188.10      7.32 o 
   2  10   5     1788.46     2015.93     27.30 o 
   3  10   5      112.33      101.51      8.16 o 
   4  10   5       81.18       58.02      7.17 o 
   5  10   5       84.81       86.78      8.67 o 
   6  10   5       27.11       18.42      6.62 o 
   7  10   5       37.68       35.51      7.98 o 
   0  11   5       20.79       15.34      5.38 o 
   1  11   5      814.85      879.23     16.73 o 
   2  11   5       45.95       38.34      6.03 o 
   3  11   5       58.94       46.16      6.61 o 
   4  11   5      289.04      354.02     13.55 o 
   5  11   5      278.39      320.72     14.48 o 
   6  11   5       13.53       12.41      6.79 o 
   0  12   5        4.29       -3.51      5.99 o 
   1  12   5      209.77      220.01     10.99 o 
   2  12   5       20.15       13.19      5.25 o 
   3  12   5        7.74        2.72      5.14 o 
   4  12   5      182.77      180.73     11.86 o 
   5  12   5       95.60       92.28      9.77 o 
   0  13   5       13.11        9.16      9.50 o 
   1  13   5       19.62       17.38      6.44 o 
   2  13   5      145.13      148.16     10.51 o 
   3  13   5       34.97       25.48      6.74 o 
   4  13   5       80.59       86.78      9.73 o 
   0  14   5       14.57       12.78     12.52 o 
   1  14   5       21.29       20.70      9.42 o 
   2  14   5       16.71       18.09      7.18 o 
   3  14   5       45.08       46.89      8.19 o 
   0   0   6      140.59       95.13      5.82 o 
   1   0   6       81.31       75.94      3.90 o 
   2   0   6      277.02      238.09      6.48 o 
   3   0   6       25.90       13.84      2.99 o 
   4   0   6      148.58      138.84      6.84 o 
   5   0   6      682.57      741.24     15.52 o 
   6   0   6      389.31      400.44     12.92 o 
   7   0   6      122.35      109.03     10.24 o 
   8   0   6      237.34      227.17     20.82 o 
   9   0   6        0.00       -2.75     12.88 o 
   0   1   6     1257.78     1156.19     16.95 o 
   1   1   6     1225.04     1141.87     12.29 o 
   2   1   6     2249.43     2267.91     20.05 o 
   3   1   6      384.24      348.89      6.05 o 
   4   1   6      271.87      227.78      5.68 o 
   5   1   6       93.49       81.50      4.93 o 
   6   1   6       58.19       42.34      4.21 o 
   7   1   6       27.02       13.58      4.12 o 
   8   1   6       11.64        8.03      5.89 o 
   9   1   6       97.51      105.51     14.42 o 
   0   2   6     2390.14     2514.81     28.58 o 
   1   2   6     1979.67     1951.03     12.05 o 
   2   2   6     3409.97     3634.94     22.55 o 
   3   2   6      601.64      564.93      8.22 o 
   4   2   6      525.10      520.84      8.09 o 
   5   2   6       43.78       30.12      3.42 o 
   6   2   6      676.56      700.76     12.51 o 
   7   2   6       25.27       23.82      5.17 o 
   8   2   6       44.77       49.07      7.34 o 
   9   2   6      184.80      221.13     17.93 o 
   0   3   6      644.88      656.02     10.66 o 
   1   3   6      831.86      814.59      8.78 o 
   2   3   6       28.68       13.01      2.38 o 
   3   3   6      184.11      180.68      5.83 o 
   4   3   6      119.74      105.55      4.04 o 
   5   3   6      294.41      279.07      8.18 o 
   6   3   6      112.34       93.94      6.99 o 
   7   3   6       44.63       35.21      6.25 o 
   8   3   6       31.76       22.85      6.41 o 
   9   3   6      162.06      158.13     12.86 o 
   0   4   6     6700.84     6849.02     51.58 o 
   1   4   6     3085.30     3245.15     19.15 o 
   2   4   6      515.34      493.30      8.81 o 
   3   4   6      101.94       83.06      4.76 o 
   4   4   6      632.45      683.15     11.78 o 
   5   4   6      250.46      223.24      8.57 o 
   6   4   6      202.91      204.35     10.66 o 
   7   4   6      200.92      210.95     11.69 o 
   8   4   6       23.97       17.28      6.15 o 
   9   4   6        7.09        6.03      7.26 o 
   0   5   6        1.26       -0.62      2.30 o 
   1   5   6      118.31      126.13      4.00 o 
   2   5   6       76.39       49.55      3.90 o 
   3   5   6      426.11      398.70      8.72 o 
   4   5   6      810.58      788.28     12.74 o 
   5   5   6      429.95      390.86     12.16 o 
   6   5   6      138.11      132.90      9.24 o 
   7   5   6      227.86      226.77     12.39 o 
   8   5   6        9.48        5.50      6.09 o 
   9   5   6       18.34        6.56      7.17 o 
   0   6   6      416.47      395.06     10.12 o 
   1   6   6       74.73       67.97      3.74 o 
   2   6   6       61.02       41.45      3.00 o 
   3   6   6       73.50       66.56      5.20 o 
   4   6   6       70.00       58.62      5.31 o 
   5   6   6       50.87       32.16      5.47 o 
   6   6   6       71.66       57.71      7.05 o 
   7   6   6      270.03      300.51     13.60 o 
   8   6   6       22.17       15.46      6.80 o 
   0   7   6      255.55      243.79      8.67 o 
   1   7   6       83.32       75.69      4.24 o 
   2   7   6      202.08      166.13      5.61 o 
   3   7   6       13.68        6.86      3.21 o 
   4   7   6       64.28       49.60      6.01 o 
   5   7   6      221.65      212.29     10.81 o 
   6   7   6       92.40       72.27      7.83 o 
   7   7   6      224.12      257.97     13.46 o 
   8   7   6       44.49       40.08      8.04 o 
   0   8   6        0.10        0.04      3.33 o 
   1   8   6      176.51      145.85      5.66 o 
   2   8   6      199.68      181.89      6.43 o 
   3   8   6      141.39      129.70      8.30 o 
   4   8   6      268.70      248.19     10.70 o 
   5   8   6       16.03        9.80      4.87 o 
   6   8   6       55.20       51.24      7.35 o 
   7   8   6        8.39        7.31      6.02 o 
   8   8   6       11.40        5.51      7.09 o 
   0   9   6      103.24       91.08      7.44 o 
   1   9   6       29.67       29.97      3.89 o 
   2   9   6      419.06      462.27     11.76 o 
   3   9   6       86.34       80.66      7.23 o 
   4   9   6      479.01      468.52     14.30 o 
   5   9   6       63.88       56.45      7.15 o 
   6   9   6        1.81        2.68      5.64 o 
   7   9   6       15.34       11.58      6.61 o 
   0  10   6      562.51      588.00     15.75 o 
   1  10   6       83.74       73.40      5.96 o 
   2  10   6      467.41      471.73     13.65 o 
   3  10   6      193.34      202.64     10.91 o 
   4  10   6      113.73      110.07      9.05 o 
   5  10   6       12.67       13.68      5.61 o 
   6  10   6        5.93        9.56      6.13 o 
   7  10   6        2.17        4.41      6.71 o 
   0  11   6      386.84      421.52     15.67 o 
   1  11   6       10.80        4.53      4.31 o 
   2  11   6       64.95       52.46      6.63 o 
   3  11   6      121.28      105.41      8.84 o 
   4  11   6      105.02       96.45      9.02 o 
   5  11   6       36.91       43.22      7.54 o 
   6  11   6       39.56       30.80      7.66 o 
   0  12   6       64.83       48.73     10.52 o 
   1  12   6       83.65       78.96      8.28 o 
   2  12   6       14.51       11.50      5.42 o 
   3  12   6       61.55       54.66      7.48 o 
   4  12   6       68.75       69.82      8.44 o 
   5  12   6        3.17        6.66      6.43 o 
   0  13   6       95.97       99.70     18.61 o 
   1  13   6       15.07       10.56      7.02 o 
   2  13   6       59.26       61.20      8.55 o 
   3  13   6       64.54       68.26      8.64 o 
   4  13   6       22.81       21.15      7.06 o 
   0  14   6       59.25       61.48     19.94 o 
   1  14   6       28.89       26.12     10.01 o 
   2  14   6       30.36       35.29      7.83 o 
   1   0   7     1225.65     1117.31     15.78 o 
   2   0   7        0.57       -0.29      1.99 o 
   3   0   7       51.34       44.27      4.28 o 
   4   0   7      184.42      173.96      7.47 o 
   5   0   7        8.01        4.66      3.66 o 
   6   0   7      249.72      240.89     10.56 o 
   7   0   7        4.27        2.58      5.89 o 
   8   0   7       26.37       16.47     10.55 o 
   9   0   7        2.99        2.01     12.96 o 
   0   1   7     1368.89     1400.21     15.52 o 
   1   1   7     1235.15     1239.66     10.28 o 
   2   1   7     1010.31      987.49      9.34 o 
   3   1   7       57.51       28.85      2.57 o 
   4   1   7      584.01      533.76      8.89 o 
   5   1   7       67.93       46.89      3.90 o 
   6   1   7      916.07      968.25     14.89 o 
   7   1   7      261.55      259.60     10.39 o 
   8   1   7       35.41       27.04      7.47 o 
   9   1   7        9.28        3.56      9.22 o 
   0   2   7     3267.64     3413.75     25.23 o 
   1   2   7      539.46      542.94      6.66 o 
   2   2   7       79.42       56.45      3.68 o 
   3   2   7     1387.56     1437.57     13.34 o 
   4   2   7      312.97      276.66      5.94 o 
   5   2   7      128.53      111.22      5.78 o 
   6   2   7      160.33      158.30      7.92 o 
   7   2   7      146.86      145.74      9.05 o 
   8   2   7       14.74       13.39      6.42 o 
   9   2   7       45.96       38.38     10.60 o 
   0   3   7      506.31      478.68     10.58 o 
   1   3   7     1439.37     1439.30     12.62 o 
   2   3   7      616.68      628.61      9.96 o 
   3   3   7      512.31      534.86      9.93 o 
   4   3   7       33.20       25.55      3.60 o 
   5   3   7      182.64      163.85      7.35 o 
   6   3   7       12.20        3.29      3.96 o 
   7   3   7      206.74      185.90     10.74 o 
   8   3   7       34.75       27.46      7.20 o 
   9   3   7       63.57       61.44     10.62 o 
   0   4   7     2744.65     2748.34     27.90 o 
   1   4   7      277.39      274.07      5.81 o 
   2   4   7      215.56      197.26      5.78 o 
   3   4   7       55.27       44.34      3.98 o 
   4   4   7      381.76      360.83      8.62 o 
   5   4   7      141.90      128.87      7.02 o 
   6   4   7        7.78        2.87      4.30 o 
   7   4   7       54.13       45.64      7.06 o 
   8   4   7       10.46        5.63      6.11 o 
   9   4   7       21.64       23.61      8.42 o 
   0   5   7      121.85      123.87      6.30 o 
   1   5   7     1506.55     1602.66     13.08 o 
   2   5   7      317.51      254.51      7.05 o 
   3   5   7       63.77       34.93      3.85 o 
   4   5   7      281.16      262.98      8.05 o 
   5   5   7      381.38      376.82     11.03 o 
   6   5   7      191.70      202.74     11.13 o 
   7   5   7      174.57      175.81     11.27 o 
   8   5   7       23.68       16.52      6.74 o 
   9   5   7        1.74       -7.10      7.49 o 
   0   6   7       36.38       23.17      3.89 o 
   1   6   7      261.16      242.66      5.76 o 
   2   6   7       40.23       31.12      3.67 o 
   3   6   7       65.38       48.78      4.41 o 
   4   6   7      139.46      139.61      7.54 o 
   5   6   7      215.17      232.23     10.79 o 
   6   6   7       38.81       28.99      6.05 o 
   7   6   7      121.39      120.62      9.98 o 
   8   6   7       50.32       51.65      8.34 o 
   0   7   7      464.49      422.61     11.45 o 
   1   7   7      450.23      423.18      7.96 o 
   2   7   7      209.51      191.52      7.08 o 
   3   7   7      150.57      131.42      7.30 o 
   4   7   7       42.00       33.70      5.36 o 
   5   7   7      334.76      336.44     12.37 o 
   6   7   7      138.43      136.75     10.02 o 
   7   7   7      269.46      307.03     14.22 o 
   8   7   7       11.11       10.15      6.97 o 
   0   8   7      156.69      145.31      8.49 o 
   1   8   7       14.67        8.47      2.96 o 
   2   8   7      522.97      518.48     11.26 o 
   3   8   7      165.44      148.95      7.91 o 
   4   8   7        7.84        9.37      4.41 o 
   5   8   7       27.65       14.97      5.33 o 
   6   8   7       47.71       37.11      6.94 o 
   7   8   7       25.47       16.88      6.74 o 
   8   8   7      159.04      208.79     13.92 o 
   0   9   7        9.50        3.85      4.00 o 
   1   9   7       77.91       67.22      5.48 o 
   2   9   7      127.73      122.39      7.46 o 
   3   9   7      447.03      465.16     13.83 o 
   4   9   7       10.40        5.95      4.66 o 
   5   9   7        9.74        7.63      5.17 o 
   6   9   7       50.87       47.10      7.65 o 
   7   9   7        3.24        2.95      6.44 o 
   0  10   7       15.29       14.57      5.53 o 
   1  10   7      289.44      307.21      9.63 o 
   2  10   7       43.99       29.67      5.41 o 
   3  10   7       42.15       43.62      6.39 o 
   4  10   7      228.57      250.05     12.69 o 
   5  10   7       52.50       48.49      7.50 o 
   6  10   7      137.97      163.84     11.93 o 
   0  11   7        0.10        1.59      5.80 o 
   1  11   7      567.31      630.28     18.94 o 
   2  11   7       98.22       83.89      7.87 o 
   3  11   7       10.61        7.10      5.17 o 
   4  11   7        6.38        7.56      5.67 o 
   5  11   7       15.11        8.94      6.10 o 
   6  11   7       19.43       21.45      7.55 o 
   0  12   7       62.63       53.70     11.17 o 
   1  12   7      103.28       96.54     10.00 o 
   2  12   7      151.52      155.72     11.30 o 
   3  12   7       92.24       96.75      9.26 o 
   4  12   7       64.30       64.73      8.57 o 
   5  12   7       27.86       32.18      7.82 o 
   0  13   7       21.32       17.85     12.12 o 
   1  13   7       67.59       80.80     10.97 o 
   2  13   7       64.53       59.96      8.40 o 
   3  13   7       64.20       68.91      9.27 o 
   4  13   7       12.49        9.61      7.06 o 
   0  14   7        0.09        4.23     11.92 o 
   1  14   7        8.45        6.71      8.63 o 
   2  14   7       15.64       18.03      8.60 o 
   0   0   8     1300.77     1287.23     24.93 o 
   1   0   8       46.74       25.23      3.21 o 
   2   0   8      117.25       86.93      5.38 o 
   3   0   8       52.40       45.30      4.38 o 
   4   0   8      452.76      431.35     11.31 o 
   5   0   8        1.17        2.93      3.53 o 
   6   0   8     2215.80     2587.18     37.58 o 
   7   0   8       92.25      103.52     10.93 o 
   8   0   8       21.81       18.44     11.01 o 
   9   0   8       33.25       35.26     16.84 o 
   0   1   8      615.61      642.02     12.21 o 
   1   1   8      296.07      291.26      5.40 o 
   2   1   8      116.84      104.14      3.68 o 
   3   1   8      438.69      410.30      6.81 o 
   4   1   8      147.81      135.12      5.33 o 
   5   1   8       40.63       31.10      3.81 o 
   6   1   8       87.45       71.70      5.96 o 
   7   1   8      296.14      284.68     10.80 o 
   8   1   8       94.25      100.01     11.07 o 
   9   1   8        0.71       -0.74      9.79 o 
   0   2   8      129.68      148.36      5.70 o 
   1   2   8      265.12      263.70      5.13 o 
   2   2   8      514.94      458.10      7.16 o 
   3   2   8      125.87       96.15      5.12 o 
   4   2   8      410.07      392.24      8.10 o 
   5   2   8      129.75      111.43      6.50 o 
   6   2   8        9.30        5.59      3.73 o 
   7   2   8        5.76        4.67      5.00 o 
   8   2   8      196.75      217.36     14.89 o 
   9   2   8       17.16       16.12      9.63 o 
   0   3   8      340.99      333.95      8.57 o 
   1   3   8     2133.45     2383.19     16.14 o 
   2   3   8      665.11      667.82     10.72 o 
   3   3   8      528.98      495.24      9.87 o 
   4   3   8      378.40      355.72      9.02 o 
   5   3   8     1101.22     1114.49     16.72 o 
   6   3   8      296.86      276.74     10.31 o 
   7   3   8       57.68       47.40      6.93 o 
   8   3   8       10.22        8.26      6.32 o 
   9   3   8       15.79       10.12      8.22 o 
   0   4   8      358.18      332.24      8.86 o 
   1   4   8      247.52      203.85      5.37 o 
   2   4   8       92.61       70.08      4.56 o 
   3   4   8        0.57       -0.04      2.48 o 
   4   4   8       30.69       20.55      3.63 o 
   5   4   8      254.93      228.45      8.13 o 
   6   4   8      308.37      300.41     11.68 o 
   7   4   8       92.26       82.53      8.31 o 
   8   4   8      114.86      119.10     11.20 o 
   9   4   8       24.74       19.21      9.04 o 
   0   5   8      378.37      383.19      9.98 o 
   1   5   8      501.94      476.83      8.09 o 
   2   5   8       70.25       58.51      4.39 o 
   3   5   8      168.19      148.33      6.57 o 
   4   5   8      341.87      353.04      9.50 o 
   5   5   8      316.03      281.93      9.92 o 
   6   5   8      233.96      213.91     11.62 o 
   7   5   8      197.34      224.67     12.82 o 
   8   5   8       15.37       12.17      6.74 o 
   0   6   8      669.14      682.32     13.82 o 
   1   6   8      218.81      167.20      5.02 o 
   2   6   8        6.89        3.56      2.74 o 
   3   6   8      255.69      216.80      7.42 o 
   4   6   8        0.46        0.19      3.34 o 
   5   6   8       65.04       60.32      6.74 o 
   6   6   8      128.05      127.93      9.76 o 
   7   6   8       57.81       49.98      7.74 o 
   8   6   8       50.89       53.48      8.80 o 
   0   7   8       25.89       20.33      4.28 o 
   1   7   8      390.02      373.07      8.27 o 
   2   7   8      276.95      266.08      8.16 o 
   3   7   8      342.33      326.33      9.84 o 
   4   7   8       44.00       30.46      5.43 o 
   5   7   8       94.18       81.76      7.80 o 
   6   7   8       29.28       21.91      5.89 o 
   7   7   8       61.85       67.83      8.66 o 
   8   7   8       47.78       36.38      8.49 o 
   0   8   8      283.01      280.43     10.39 o 
   1   8   8     1111.37     1172.20     17.96 o 
   2   8   8       35.21       29.41      4.28 o 
   3   8   8      133.09      119.51      7.63 o 
   4   8   8      259.95      293.18     11.58 o 
   5   8   8        2.40       -0.14      4.79 o 
   6   8   8       78.35       75.11      8.58 o 
   7   8   8      224.15      277.47     14.94 o 
   0   9   8        5.03        2.45      4.47 o 
   1   9   8      627.72      673.31     13.36 o 
   2   9   8      535.32      508.24     12.80 o 
   3   9   8      228.41      244.80     11.13 o 
   4   9   8       44.48       38.83      6.35 o 
   5   9   8       21.36       18.12      5.92 o 
   6   9   8        3.11       -0.54      5.54 o 
   7   9   8       15.27       10.62      7.07 o 
   0  10   8       22.31       12.27      6.48 o 
   1  10   8       39.40       23.77      4.82 o 
   2  10   8       64.02       61.06      6.95 o 
   3  10   8       68.13       79.55      7.81 o 
   4  10   8        0.72       -1.73      4.98 o 
   5  10   8       14.36       14.75      6.18 o 
   6  10   8        8.46        3.45      6.50 o 
   0  11   8        5.22        2.22      6.61 o 
   1  11   8        6.60        7.79      5.16 o 
   2  11   8       52.83       49.43      7.20 o 
   3  11   8       26.49       23.71      6.06 o 
   4  11   8       38.86       32.19      7.01 o 
   5  11   8       11.65       13.23      6.59 o 
   0  12   8       21.28       14.85      9.34 o 
   1  12   8       20.12       19.70      6.62 o 
   2  12   8       27.27       15.28      6.21 o 
   3  12   8       19.59       20.53      6.39 o 
   4  12   8       24.22       23.49      6.96 o 
   0  13   8       33.35       23.09     12.85 o 
   1  13   8       22.72       20.31      7.87 o 
   2  13   8       14.49       11.33      7.30 o 
   3  13   8      114.90      123.14     11.49 o 
   0  14   8       23.50       18.70     13.73 o 
   1   0   9      439.49      433.98      9.86 o 
   2   0   9      288.25      255.76      8.90 o 
   3   0   9        1.11       -0.36      2.66 o 
   4   0   9      267.92      243.78      8.75 o 
   5   0   9        0.34        0.51      4.58 o 
   6   0   9      115.86      105.94     11.65 o 
   7   0   9        3.96        5.64      7.16 o 
   8   0   9       89.10       76.17     15.59 o 
   9   0   9        4.98        4.52     14.86 o 
   0   1   9     2566.83     2852.07     25.41 o 
   1   1   9      312.04      255.87      5.42 o 
   2   1   9      361.75      358.18      6.39 o 
   3   1   9      301.98      297.75      6.16 o 
   4   1   9       52.56       45.28      3.96 o 
   5   1   9       98.04       81.95      5.79 o 
   6   1   9       49.42       37.19      5.35 o 
   7   1   9       70.51       66.63      7.62 o 
   8   1   9       58.45       53.39      9.22 o 
   9   1   9       63.86       68.83     14.10 o 
   0   2   9      352.78      330.62      8.73 o 
   1   2   9      393.78      345.37      6.19 o 
   2   2   9       63.15       49.42      2.97 o 
   3   2   9      236.76      207.89      6.65 o 
   4   2   9      146.43      124.62      6.29 o 
   5   2   9       23.12       11.20      3.67 o 
   6   2   9      100.46       92.15      6.81 o 
   7   2   9      137.95      142.32     10.11 o 
   8   2   9       76.78       85.76     10.86 o 
   9   2   9      160.83      147.94     16.19 o 
   0   3   9     1264.04     1346.64     17.69 o 
   1   3   9      238.88      196.72      4.79 o 
   2   3   9      415.01      381.61      8.50 o 
   3   3   9       10.14        6.96      2.78 o 
   4   3   9       19.03       10.88      3.24 o 
   5   3   9       33.62       19.37      4.03 o 
   6   3   9      423.38      427.31     12.46 o 
   7   3   9      212.87      213.19     13.13 o 
   8   3   9       81.96       86.52     11.13 o 
   9   3   9        3.29        1.67      8.48 o 
   0   4   9      377.21      331.31      9.38 o 
   1   4   9     1308.57     1387.19     12.25 o 
   2   4   9       63.68       47.10      4.14 o 
   3   4   9      170.97      156.08      6.69 o 
   4   4   9      575.37      557.53     11.80 o 
   5   4   9      242.91      247.13      8.83 o 
   6   4   9      261.86      284.48     11.88 o 
   7   4   9       28.16       22.22      6.26 o 
   8   4   9        0.12       -5.64      6.30 o 
   0   5   9      861.94      908.26     15.49 o 
   1   5   9     1234.73     1223.20     13.11 o 
   2   5   9      429.37      415.29      9.60 o 
   3   5   9       17.00       10.19      3.21 o 
   4   5   9      241.15      232.72      8.12 o 
   5   5   9      327.37      334.20     11.05 o 
   6   5   9       39.93       25.43      6.00 o 
   7   5   9       69.10       57.63      7.94 o 
   8   5   9        2.42        0.53      6.94 o 
   0   6   9      867.48      888.85     16.01 o 
   1   6   9      949.30      941.25     12.40 o 
   2   6   9     1116.04     1178.89     16.29 o 
   3   6   9      123.77       90.37      5.99 o 
   4   6   9      260.97      234.03      9.52 o 
   5   6   9      235.73      219.24     10.98 o 
   6   6   9      147.81      118.41      9.52 o 
   7   6   9      126.28      154.08     11.43 o 
   8   6   9        9.11        7.71      7.08 o 
   0   7   9      155.93      160.17      9.35 o 
   1   7   9      253.01      242.04      7.85 o 
   2   7   9      204.99      184.04      7.59 o 
   3   7   9        1.26       -0.99      3.11 o 
   4   7   9        1.62        0.42      4.07 o 
   5   7   9      157.11      131.80      9.50 o 
   6   7   9        4.31        2.81      5.14 o 
   7   7   9       80.64       91.55      9.67 o 
   0   8   9     1194.78     1376.42     30.15 o 
   1   8   9      151.33      151.52      7.46 o 
   2   8   9      645.72      665.59     13.43 o 
   3   8   9       94.92       84.46      6.89 o 
   4   8   9        9.69        3.44      4.49 o 
   5   8   9       18.93       12.72      5.59 o 
   6   8   9       40.57       39.79      7.31 o 
   7   8   9       39.22       39.42      8.01 o 
   0   9   9       86.08       89.50     10.40 o 
   1   9   9       26.15       16.49      4.24 o 
   2   9   9      158.78      142.10      8.31 o 
   3   9   9      192.90      209.54     10.97 o 
   4   9   9       18.12       15.97      5.49 o 
   5   9   9       23.53       17.84      6.05 o 
   6   9   9       14.74       17.48      6.72 o 
   0  10   9       97.61       96.08     11.27 o 
   1  10   9        0.74        2.10      4.06 o 
   2  10   9      244.89      248.70     11.21 o 
   3  10   9       89.87       84.81      8.15 o 
   4  10   9       17.80        6.61      5.44 o 
   5  10   9       22.66       17.20      6.29 o 
   6  10   9       14.27        8.28      6.65 o 
   0  11   9       22.56       19.66      7.78 o 
   1  11   9       53.89       58.34      7.75 o 
   2  11   9        8.54        9.87      5.54 o 
   3  11   9       25.57       22.59      6.06 o 
   4  11   9       29.12       21.43      6.49 o 
   5  11   9        9.81       12.73      6.77 o 
   0  12   9        9.31        8.88      8.97 o 
   1  12   9       42.86       40.77      7.88 o 
   2  12   9       37.64       36.56      7.86 o 
   3  12   9       73.84       70.99      9.17 o 
   4  12   9       32.65       26.14      7.19 o 
   0  13   9       17.75       22.22     13.32 o 
   1  13   9      151.04      163.20     14.71 o 
   2  13   9       19.27       25.16      8.09 o 
   3  13   9       25.98       29.01      8.69 o 
   0   0  10     1233.95     1356.54     32.80 o 
   1   0  10      768.73      872.05     14.62 o 
   2   0  10      352.88      339.81      9.33 o 
   3   0  10      272.49      243.16      8.38 o 
   4   0  10      436.58      394.33     13.45 o 
   5   0  10       51.01       30.31      7.54 o 
   6   0  10      257.13      270.36     15.88 o 
   7   0  10        4.21        8.48      7.61 o 
   8   0  10       13.81       10.28     11.28 o 
   0   1  10       72.06       45.71      4.44 o 
   1   1  10       74.15       60.06      3.45 o 
   2   1  10      399.79      362.28      6.79 o 
   3   1  10      991.37      992.02     11.46 o 
   4   1  10        8.36        3.47      2.88 o 
   5   1  10      695.01      739.96     18.06 o 
   6   1  10      347.87      362.73     12.02 o 
   7   1  10       62.48       53.83      7.45 o 
   8   1  10       54.19       46.43      9.20 o 
   0   2  10       15.37       11.11      3.02 o 
   1   2  10      519.58      476.73      7.64 o 
   2   2  10      310.58      281.05      6.40 o 
   3   2  10      162.53      157.03      6.61 o 
   4   2  10      176.20      170.82      7.29 o 
   5   2  10      155.51      129.45      7.22 o 
   6   2  10      419.48      431.78     12.75 o 
   7   2  10       48.39       48.12      8.31 o 
   8   2  10      161.25      197.19     15.19 o 
   0   3  10       20.69        9.52      3.12 o 
   1   3  10      242.47      237.96      5.51 o 
   2   3  10       54.46       47.20      4.11 o 
   3   3  10       42.88       30.38      3.90 o 
   4   3  10       82.98       66.32      5.35 o 
   5   3  10        6.47        4.28      3.58 o 
   6   3  10       73.43       64.01      6.70 o 
   7   3  10        8.59        6.42      6.18 o 
   8   3  10        1.32        0.24      6.87 o 
   0   4  10      939.00      958.84     16.55 o 
   1   4  10      616.96      588.68      8.48 o 
   2   4  10        2.07        1.18      2.47 o 
   3   4  10      139.06      124.80      6.61 o 
   4   4  10      100.93       83.60      5.92 o 
   5   4  10      592.63      621.69     13.55 o 
   6   4  10       30.26       28.21      5.98 o 
   7   4  10       55.93       45.55      8.10 o 
   8   4  10       25.39       20.10      8.24 o 
   0   5  10     1088.58     1134.43     20.27 o 
   1   5  10      236.12      223.76      6.36 o 
   2   5  10      111.17       85.67      5.58 o 
   3   5  10        7.65        3.50      3.19 o 
   4   5  10      101.47       92.93      6.44 o 
   5   5  10       16.12        6.77      4.37 o 
   6   5  10       24.44       20.75      5.95 o 
   7   5  10       28.11       22.85      6.82 o 
   8   5  10      101.44      108.40     12.50 o 
   0   6  10        1.35       -3.10      3.79 o 
   1   6  10      475.99      472.25     10.39 o 
   2   6  10      958.43     1026.18     15.78 o 
   3   6  10      426.14      397.13     10.50 o 
   4   6  10      199.70      174.25      9.10 o 
   5   6  10       48.10       36.24      6.18 o 
   6   6  10       10.72        6.36      5.31 o 
   7   6  10        0.94       -0.98      5.90 o 
   8   6  10        5.29        0.15      7.62 o 
   0   7  10        9.25        8.59      4.55 o 
   1   7  10      801.39      868.01     15.30 o 
   2   7  10      369.91      343.67      9.78 o 
   3   7  10      266.89      242.27      8.59 o 
   4   7  10       76.29       66.79      7.02 o 
   5   7  10       26.62       16.05      5.57 o 
   6   7  10       48.62       38.90      7.19 o 
   7   7  10       62.26       57.99      8.55 o 
   0   8  10       25.03       14.53      5.89 o 
   1   8  10      142.27      128.01      7.61 o 
   2   8  10      114.84       98.55      6.78 o 
   3   8  10      214.67      201.41     10.00 o 
   4   8  10        8.46        6.73      4.72 o 
   5   8  10       67.92       52.06      7.32 o 
   6   8  10        1.23        0.90      5.98 o 
   7   8  10       29.21       25.78      7.81 o 
   0   9  10        5.82        2.41      5.91 o 
   1   9  10      171.13      176.36      9.82 o 
   2   9  10       83.49       57.41      6.28 o 
   3   9  10       89.53       80.75      7.91 o 
   4   9  10        7.72        9.72      5.22 o 
   5   9  10       17.85       14.58      6.05 o 
   6   9  10      130.37      147.31     11.63 o 
   0  10  10        3.36        1.95      6.31 o 
   1  10  10        5.17        2.29      4.69 o 
   2  10  10       29.69       21.09      5.75 o 
   3  10  10       15.15       13.22      5.35 o 
   4  10  10      151.81      188.57     12.06 o 
   5  10  10       34.93       35.75      7.59 o 
   0  11  10        2.15       -1.50      6.59 o 
   1  11  10       25.48       27.71      6.96 o 
   2  11  10       32.12       24.14      7.01 o 
   3  11  10       27.54       26.32      6.82 o 
   4  11  10       81.56       95.99      9.73 o 
   5  11  10        1.47        6.46      6.68 o 
   0  12  10      232.52      291.59     22.21 o 
   1  12  10       36.94       32.47      7.85 o 
   2  12  10       12.56       15.13      7.11 o 
   3  12  10       71.92       86.21     11.01 o 
   0  13  10       65.07       95.77     20.21 o 
   1  13  10      198.90      257.23     18.09 o 
   2  13  10       14.50        9.06      7.73 o 
   1   0  11        4.90        0.87      2.66 o 
   2   0  11      203.44      217.26      8.12 o 
   3   0  11        0.09        1.35      3.05 o 
   4   0  11      431.24      432.33     14.55 o 
   5   0  11       70.83       65.51      9.75 o 
   6   0  11      135.06      146.82     13.76 o 
   7   0  11        5.73        0.76      7.43 o 
   8   0  11       35.33       42.97     14.14 o 
   0   1  11        3.17        1.63      2.66 o 
   1   1  11       18.69       10.98      2.25 o 
   2   1  11      528.63      536.84      8.64 o 
   3   1  11        3.90        3.14      2.55 o 
   4   1  11      444.03      450.10     10.51 o 
   5   1  11      526.65      589.84     15.40 o 
   6   1  11      427.31      442.53     14.34 o 
   7   1  11       97.81       92.97      9.76 o 
   8   1  11       24.85       18.10      8.16 o 
   0   2  11      427.98      432.36     10.97 o 
   1   2  11       89.63       65.09      3.80 o 
   2   2  11      140.99      113.65      4.90 o 
   3   2  11       99.57       77.29      5.28 o 
   4   2  11        1.93       -0.06      3.02 o 
   5   2  11      341.80      353.21     11.26 o 
   6   2  11       13.00        5.82      5.01 o 
   7   2  11       54.58       45.77      8.03 o 
   8   2  11       38.00       30.24      8.49 o 
   0   3  11        6.81       -1.03      2.80 o 
   1   3  11      151.35      145.68      4.83 o 
   2   3  11      344.30      330.37      8.65 o 
   3   3  11        2.52        1.78      2.95 o 
   4   3  11       24.10       11.19      3.60 o 
   5   3  11      181.29      194.29      8.83 o 
   6   3  11      570.09      653.46     18.89 o 
   7   3  11       10.70        6.79      6.66 o 
   8   3  11      178.35      229.06     16.24 o 
   0   4  11      196.31      164.71      7.60 o 
   1   4  11      336.60      332.15      7.79 o 
   2   4  11       33.65       27.88      3.78 o 
   3   4  11      212.22      192.11      7.66 o 
   4   4  11      188.79      166.65      8.08 o 
   5   4  11      498.84      525.61     12.95 o 
   6   4  11      127.57      116.75      9.23 o 
   7   4  11      142.35      165.90     13.65 o 
   8   4  11        2.60       -0.82      7.63 o 
   0   5  11      425.33      433.92     11.78 o 
   1   5  11      335.47      328.87      8.77 o 
   2   5  11       18.29       13.45      3.43 o 
   3   5  11      325.06      325.59      9.58 o 
   4   5  11      272.26      256.68      9.38 o 
   5   5  11      269.01      290.86     11.08 o 
   6   5  11        0.24        1.47      5.10 o 
   7   5  11       17.48       15.82      7.13 o 
   8   5  11       21.76       23.50      9.13 o 
   0   6  11       53.13       40.55      6.25 o 
   1   6  11      346.35      349.02      9.36 o 
   2   6  11      891.50      909.59     15.29 o 
   3   6  11      116.06       93.57      6.50 o 
   4   6  11       59.56       43.01      5.69 o 
   5   6  11       60.05       49.93      6.83 o 
   6   6  11       96.73       83.34      9.43 o 
   7   6  11       24.41       30.54      8.05 o 
   0   7  11      156.74      138.48     12.15 o 
   1   7  11     1206.86     1355.09     22.78 o 
   2   7  11      147.12      133.85      7.46 o 
   3   7  11      121.50      113.02      7.15 o 
   4   7  11       14.03       12.15      5.00 o 
   5   7  11      202.66      202.80     11.84 o 
   6   7  11       40.49       33.44      7.13 o 
   7   7  11       36.78       34.80      7.74 o 
   0   8  11      226.75      229.11     14.98 o 
   1   8  11      155.20      148.40      9.10 o 
   2   8  11       22.89       10.73      4.08 o 
   3   8  11      162.79      169.93      9.40 o 
   4   8  11      125.36      135.51     10.47 o 
   5   8  11       32.34       33.90      7.07 o 
   6   8  11      117.93      137.39     11.20 o 
   0   9  11       12.80       12.12      6.49 o 
   1   9  11       88.68       67.97      7.03 o 
   2   9  11       90.45       86.33      7.83 o 
   3   9  11      110.18      119.71      9.22 o 
   4   9  11       40.31       29.07      6.98 o 
   5   9  11       57.96       60.10      8.21 o 
   6   9  11       17.32        7.80      6.84 o 
   0  10  11       23.91       13.16      7.46 o 
   1  10  11        3.70        4.82      4.97 o 
   2  10  11       45.38       47.99      7.84 o 
   3  10  11       19.73       13.66      5.95 o 
   4  10  11       31.12       26.20      6.73 o 
   5  10  11       16.51        7.42      6.62 o 
   0  11  11      102.59      119.25     13.43 o 
   1  11  11       66.13       67.19      9.18 o 
   2  11  11        1.05       -1.47      5.94 o 
   3  11  11       14.77       14.26      7.07 o 
   4  11  11       18.64       15.65      7.11 o 
   0  12  11       31.12       33.92     11.45 o 
   1  12  11        7.59        2.69      6.74 o 
   2  12  11       71.96       81.27     10.77 o 
   3  12  11       29.92       25.31      8.49 o 
   0   0  12      414.84      415.37     16.02 o 
   1   0  12       21.43        8.50      3.37 o 
   2   0  12      992.52     1014.32     17.64 o 
   3   0  12      437.34      437.45     14.15 o 
   4   0  12      608.78      631.99     21.92 o 
   5   0  12       11.16       10.36      6.82 o 
   6   0  12        7.91        4.12      7.28 o 
   7   0  12       13.02        9.49      8.26 o 
   8   0  12       16.47        7.99     11.69 o 
   0   1  12        7.83        2.00      3.02 o 
   1   1  12       81.30       66.38      4.03 o 
   2   1  12      630.44      595.42      9.84 o 
   3   1  12      453.36      423.22     10.02 o 
   4   1  12       11.59        8.18      3.86 o 
   5   1  12      386.62      383.00     13.05 o 
   6   1  12       33.34       28.68      6.18 o 
   7   1  12       69.53       61.12      8.96 o 
   8   1  12       14.00       19.29      8.51 o 
   0   2  12      176.83      158.46      7.68 o 
   1   2  12      256.39      237.26      6.17 o 
   2   2  12      473.74      449.18     10.05 o 
   3   2  12       51.80       26.30      3.89 o 
   4   2  12      134.24      115.57      6.82 o 
   5   2  12       23.07       16.13      5.05 o 
   6   2  12       75.10       77.22      8.18 o 
   7   2  12        2.62       -0.05      6.07 o 
   8   2  12       33.11       34.53      9.43 o 
   0   3  12        0.87       -0.36      3.11 o 
   1   3  12      222.94      198.74      6.12 o 
   2   3  12      161.38      137.84      6.76 o 
   3   3  12      103.83       90.72      6.01 o 
   4   3  12       72.55       58.78      5.57 o 
   5   3  12       93.44       86.66      7.30 o 
   6   3  12      180.23      184.67     12.28 o 
   7   3  12       25.13       24.29      8.19 o 
   8   3  12       17.30       14.59      8.74 o 
   0   4  12       25.52       16.83      4.15 o 
   1   4  12       70.52       58.30      4.79 o 
   2   4  12      240.14      241.41      8.06 o 
   3   4  12      196.49      184.56      7.93 o 
   4   4  12      187.28      188.04      8.63 o 
   5   4  12      314.16      310.43     10.43 o 
   6   4  12       20.89       19.25      6.55 o 
   7   4  12       32.99       29.04      8.06 o 
   0   5  12       57.57       61.81      7.16 o 
   1   5  12       32.77       21.01      3.76 o 
   2   5  12       31.57       23.53      3.91 o 
   3   5  12      233.68      212.31      8.71 o 
   4   5  12      769.90      877.22     15.58 o 
   5   5  12       85.06       76.93      7.27 o 
   6   5  12       56.12       40.61      7.87 o 
   7   5  12       14.50       16.14      7.99 o 
   0   6  12        8.30        0.90      4.96 o 
   1   6  12      259.06      233.02      8.79 o 
   2   6  12      472.27      489.96     11.80 o 
   3   6  12      186.38      190.86      8.95 o 
   4   6  12       10.80       12.74      4.53 o 
   5   6  12       13.28        7.43      5.12 o 
   6   6  12       38.79       34.42      7.09 o 
   7   6  12        1.34        4.41      6.73 o 
   0   7  12      291.62      302.08     15.48 o 
   1   7  12       35.25       31.99      5.38 o 
   2   7  12       32.84       32.67      4.80 o 
   3   7  12      370.23      358.22     11.67 o 
   4   7  12       13.92        7.96      4.81 o 
   5   7  12       15.30        9.89      5.72 o 
   6   7  12       38.92       35.24      7.56 o 
   0   8  12       92.53       81.31     10.49 o 
   1   8  12       31.07       28.23      5.31 o 
   2   8  12      111.98       92.61      7.46 o 
   3   8  12       17.56       14.07      4.81 o 
   4   8  12       62.11       50.46      7.21 o 
   5   8  12        2.39        3.36      5.68 o 
   6   8  12        1.47        2.07      6.65 o 
   0   9  12       12.23        7.83      6.25 o 
   1   9  12       24.96       23.60      5.37 o 
   2   9  12       29.82       12.26      5.34 o 
   3   9  12       14.05        6.39      5.51 o 
   4   9  12        9.35       10.31      5.74 o 
   5   9  12        6.59        4.94      6.19 o 
   0  10  12       24.03       18.53      7.94 o 
   1  10  12       99.65       98.96      9.36 o 
   2  10  12       15.56       16.46      6.50 o 
   3  10  12      150.71      160.99     13.25 o 
   4  10  12       98.85      118.96     11.15 o 
   5  10  12        1.84        3.58      6.78 o 
   0  11  12        0.42       -2.90      7.43 o 
   1  11  12      113.67      131.25     11.81 o 
   2  11  12       31.58       28.51      7.66 o 
   3  11  12       40.98       36.27      8.48 o 
   0  12  12       27.42       23.64     11.72 o 
   1  12  12       41.07       30.33      8.67 o 
   2  12  12       31.71       33.37      8.71 o 
   1   0  13      234.78      237.29      9.30 o 
   2   0  13      513.19      560.40     13.81 o 
   3   0  13       14.16        2.84      5.34 o 
   4   0  13      227.02      236.12     15.10 o 
   5   0  13      216.61      203.90     15.95 o 
   6   0  13       78.76       79.96     12.12 o 
   7   0  13       29.93       15.40      9.58 o 
   8   0  13       68.83       81.13     17.49 o 
   0   1  13      120.73       92.76      6.91 o 
   1   1  13      120.83      109.39      5.20 o 
   2   1  13      382.28      379.02      9.49 o 
   3   1  13       28.25       22.20      4.29 o 
   4   1  13       59.92       45.11      6.01 o 
   5   1  13      361.00      395.45     13.54 o 
   6   1  13      139.99      145.31     10.49 o 
   7   1  13        5.68        7.03      6.62 o 
   8   1  13       12.71       10.97      9.74 o 
   0   2  13       11.70        5.64      3.52 o 
   1   2  13      299.12      296.03      7.60 o 
   2   2  13      343.93      323.67      9.01 o 
   3   2  13      700.21      752.37     13.89 o 
   4   2  13       67.78       63.61      6.27 o 
   5   2  13      333.48      345.30     12.78 o 
   6   2  13      164.09      176.39     11.31 o 
   7   2  13       71.33       78.51      9.80 o 
   0   3  13      528.71      565.44     13.92 o 
   1   3  13      274.57      257.65      8.01 o 
   2   3  13      343.14      329.46      9.32 o 
   3   3  13       97.16       87.71      6.15 o 
   4   3  13       36.24       32.69      4.83 o 
   5   3  13      255.19      285.96     12.33 o 
   6   3  13      344.02      416.75     16.44 o 
   7   3  13       36.91       29.84      8.62 o 
   0   4  13      152.01      139.91     11.48 o 
   1   4  13      282.27      263.63      8.26 o 
   2   4  13       70.04       52.46      5.01 o 
   3   4  13       16.28       13.79      3.83 o 
   4   4  13      123.33      133.38      7.83 o 
   5   4  13       16.12       14.07      5.38 o 
   6   4  13      326.97      378.85     17.10 o 
   7   4  13       36.18       36.86      8.64 o 
   0   5  13       18.66       14.08      5.91 o 
   1   5  13      210.32      195.34      7.84 o 
   2   5  13      320.17      302.67      9.41 o 
   3   5  13       54.24       40.49      5.05 o 
   4   5  13      208.75      202.41      9.50 o 
   5   5  13       13.15       11.22      4.89 o 
   6   5  13        9.17        5.26      6.47 o 
   7   5  13        9.31        8.53      8.18 o 
   0   6  13      328.11      324.36     15.87 o 
   1   6  13      277.69      286.97     10.68 o 
   2   6  13       59.83       45.01      5.53 o 
   3   6  13       70.59       60.95      6.03 o 
   4   6  13       90.90       70.36      6.94 o 
   5   6  13       43.94       44.54      7.07 o 
   6   6  13        6.49        5.42      6.54 o 
   0   7  13       29.54       17.39      6.66 o 
   1   7  13      329.14      347.47     12.14 o 
   2   7  13       30.54       14.76      4.62 o 
   3   7  13       12.70        9.34      4.54 o 
   4   7  13       25.58       17.47      5.68 o 
   5   7  13       26.79       20.55      6.41 o 
   6   7  13        8.39        6.10      6.38 o 
   0   8  13       20.16       14.25      6.87 o 
   1   8  13      165.75      180.00     10.64 o 
   2   8  13      221.51      227.79     11.76 o 
   3   8  13       40.89       36.96      6.37 o 
   4   8  13        5.27        0.03      5.13 o 
   5   8  13        5.73        3.12      6.08 o 
   0   9  13       23.83       13.12      7.25 o 
   1   9  13        3.78        4.02      4.83 o 
   2   9  13        7.70        6.15      5.20 o 
   3   9  13       61.95       59.31      9.04 o 
   4   9  13       19.76       17.68      6.49 o 
   5   9  13      202.28      244.86     14.40 o 
   0  10  13       35.73       29.52     10.45 o 
   1  10  13       37.33       37.48      7.17 o 
   2  10  13        5.37        7.27      6.54 o 
   3  10  13      176.96      225.72     15.37 o 
   4  10  13       35.01       34.22      8.68 o 
   0  11  13       25.08       20.67     10.29 o 
   1  11  13       27.06       20.91      7.57 o 
   2  11  13        3.82       -0.77      6.59 o 
   3  11  13       12.70       15.19      7.77 o 
   0   0  14        2.26       -0.75      4.95 o 
   1   0  14       62.30       61.47      6.27 o 
   2   0  14      105.91       91.24      9.99 o 
   3   0  14        8.43        7.90      5.93 o 
   4   0  14        0.66        3.50      6.27 o 
   5   0  14      304.13      332.60     18.43 o 
   6   0  14        9.81        6.21      8.10 o 
   7   0  14        5.02        3.04      9.34 o 
   0   1  14      213.32      219.53      9.51 o 
   1   1  14       93.28       79.99      5.14 o 
   2   1  14      428.10      446.50     10.66 o 
   3   1  14      414.64      409.12     12.82 o 
   4   1  14       41.83       34.82      5.99 o 
   5   1  14      345.06      366.50     13.56 o 
   6   1  14       61.96       60.97      8.12 o 
   7   1  14       14.28       10.38      7.06 o 
   0   2  14       16.17       11.44      4.14 o 
   1   2  14      153.44      139.08      6.98 o 
   2   2  14      123.44      118.27      6.67 o 
   3   2  14      134.75      144.10      8.35 o 
   4   2  14       28.05       16.01      4.99 o 
   5   2  14       54.89       36.38      6.70 o 
   6   2  14       75.96       80.92      8.88 o 
   7   2  14       28.49       19.18      8.13 o 
   0   3  14      199.45      175.02     12.42 o 
   1   3  14      314.81      284.90      8.75 o 
   2   3  14       22.72       10.02      3.56 o 
   3   3  14       31.33       19.35      4.17 o 
   4   3  14       31.81       24.83      5.20 o 
   5   3  14       54.06       42.66      6.87 o 
   6   3  14      102.37      119.82     11.26 o 
   7   3  14       50.55       52.66     10.86 o 
   0   4  14      421.01      422.77     17.51 o 
   1   4  14      556.18      592.86     12.45 o 
   2   4  14      130.98      121.00      7.15 o 
   3   4  14      138.54      124.77      7.63 o 
   4   4  14       10.71        3.97      4.07 o 
   5   4  14       15.25        6.60      5.71 o 
   6   4  14      195.76      228.66     15.83 o 
   7   4  14        1.10        1.75      8.02 o 
   0   5  14      210.89      214.96     13.93 o 
   1   5  14      318.05      317.98     11.29 o 
   2   5  14       79.14       89.47      6.49 o 
   3   5  14       95.36       67.33      6.19 o 
   4   5  14       10.53       13.59      4.69 o 
   5   5  14       30.30       22.77      6.04 o 
   6   5  14       96.83       84.11     10.93 o 
   0   6  14       63.84       59.23      9.16 o 
   1   6  14       27.42       26.73      5.08 o 
   2   6  14       20.84       14.38      4.52 o 
   3   6  14       56.48       35.66      5.30 o 
   4   6  14       62.03       50.72      6.49 o 
   5   6  14       61.59       52.01      7.66 o 
   6   6  14       40.03       36.14      9.27 o 
   0   7  14       42.40       45.32      8.91 o 
   1   7  14       80.05       80.01      7.70 o 
   2   7  14      118.53      114.40      8.84 o 
   3   7  14       75.06       77.29      8.03 o 
   4   7  14       59.67       61.78      7.78 o 
   5   7  14       18.65       14.21      6.38 o 
   0   8  14       94.19       78.75     11.07 o 
   1   8  14      120.65      118.92      9.20 o 
   2   8  14        4.78        4.16      5.01 o 
   3   8  14       87.97       91.94      9.48 o 
   4   8  14        6.45        1.44      5.96 o 
   5   8  14       31.67       38.28      7.71 o 
   0   9  14       76.58       81.68     11.96 o 
   1   9  14       28.05       17.69      5.98 o 
   2   9  14       69.49       55.94      8.20 o 
   3   9  14       91.21       96.74     10.77 o 
   4   9  14       27.20       25.06      8.04 o 
   0  10  14       25.05       24.77      9.50 o 
   1  10  14      124.13      161.80     12.12 o 
   2  10  14       31.61       34.91      8.55 o 
   3  10  14        6.29        0.82      7.01 o 
   0  11  14        6.65        6.06     10.29 o 
   1  11  14       20.11       34.62      8.59 o 
   1   0  15       24.26       16.42      5.36 o 
   2   0  15      148.11      156.61     13.15 o 
   3   0  15      115.71      120.20     12.36 o 
   4   0  15       19.49        7.92      7.00 o 
   5   0  15       18.06       15.41      8.10 o 
   6   0  15       40.79       29.97     10.05 o 
   7   0  15      110.86      120.84     16.13 o 
   0   1  15      165.89      166.65      9.22 o 
   1   1  15      251.61      274.50      8.87 o 
   2   1  15      112.98       94.32      6.85 o 
   3   1  15       30.98       24.75      5.31 o 
   4   1  15      131.05      127.35      9.45 o 
   5   1  15      154.15      167.06     11.17 o 
   6   1  15       68.25       58.60      8.39 o 
   7   1  15       32.79       29.82      8.75 o 
   0   2  15      959.25     1073.68     27.17 o 
   1   2  15       26.88       10.31      3.58 o 
   2   2  15      138.31      150.92      7.75 o 
   3   2  15       84.54       72.59      7.18 o 
   4   2  15       11.60        9.16      5.00 o 
   5   2  15      301.97      369.02     14.07 o 
   6   2  15       75.71       69.85      9.00 o 
   7   2  15       12.14        5.57      8.27 o 
   0   3  15      156.98      178.93     12.94 o 
   1   3  15       24.47       10.09      3.66 o 
   2   3  15      173.16      151.59      8.02 o 
   3   3  15       45.21       37.41      5.51 o 
   4   3  15       34.96       22.92      5.76 o 
   5   3  15       62.50       52.13      7.73 o 
   6   3  15       27.80       32.62      8.27 o 
   0   4  15      854.44      960.94     27.11 o 
   1   4  15      456.87      480.21     13.74 o 
   2   4  15       36.05       26.20      4.62 o 
   3   4  15       30.70       27.19      4.98 o 
   4   4  15       17.72       17.67      5.21 o 
   5   4  15       59.12       71.54      9.00 o 
   6   4  15       13.97        9.85      7.60 o 
   0   5  15      251.01      265.43     15.59 o 
   1   5  15       69.03       68.28      7.01 o 
   2   5  15      253.34      266.50     11.19 o 
   3   5  15       93.72       80.71      6.83 o 
   4   5  15       26.06       14.11      5.48 o 
   5   5  15        2.70        0.13      5.90 o 
   6   5  15       32.65       23.17      8.82 o 
   0   6  15       84.79       81.62     10.72 o 
   1   6  15      117.22      124.32      9.00 o 
   2   6  15       60.82       41.63      6.25 o 
   3   6  15       21.01       12.17      4.97 o 
   4   6  15       61.19       48.27      6.44 o 
   5   6  15       37.11       34.59      7.98 o 
   0   7  15       33.31       31.97      8.77 o 
   1   7  15       92.74       97.94      8.57 o 
   2   7  15       29.80       38.20      6.49 o 
   3   7  15       29.96       19.36      6.37 o 
   4   7  15        1.57        1.60      5.80 o 
   5   7  15       27.37       18.16      7.65 o 
   0   8  15        2.67       -2.03      6.98 o 
   1   8  15       29.03       20.99      5.90 o 
   2   8  15       49.93       52.28      7.36 o 
   3   8  15        7.75        7.64      6.52 o 
   4   8  15       25.41       19.76      7.58 o 
   0   9  15       88.87       74.17     12.03 o 
   1   9  15       29.93       21.89      6.30 o 
   2   9  15       31.98       32.48      7.42 o 
   3   9  15        8.33        7.91      7.18 o 
   0  10  15       28.67       35.97     10.64 o 
   1  10  15       77.36       83.74     10.08 o 
   2  10  15       16.72       20.04      7.94 o 
   0   0  16       10.00        2.16      6.27 o 
   1   0  16       67.72       58.24      9.25 o 
   2   0  16       54.73       46.90      8.83 o 
   3   0  16      126.43      117.46     12.56 o 
   4   0  16       11.60        4.25      7.26 o 
   5   0  16      130.46      145.10     15.49 o 
   6   0  16      368.81      476.86     24.60 o 
   0   1  16       15.02       14.74      6.26 o 
   1   1  16       58.64       46.61      5.59 o 
   2   1  16       49.30       38.27      5.80 o 
   3   1  16       77.32       59.46      7.02 o 
   4   1  16       11.83        8.93      5.24 o 
   5   1  16       60.85       56.56      8.00 o 
   6   1  16       37.06       42.88      8.11 o 
   0   2  16       81.08       88.26     10.65 o 
   1   2  16      261.22      250.77      9.11 o 
   2   2  16      197.86      196.93     10.25 o 
   3   2  16        9.67        6.78      4.84 o 
   4   2  16       13.53        7.53      5.51 o 
   5   2  16      244.41      303.24     14.88 o 
   6   2  16        9.55        9.07      7.33 o 
   0   3  16       33.83       36.83      7.90 o 
   1   3  16      561.11      595.28     15.41 o 
   2   3  16      122.05      127.45      7.71 o 
   3   3  16      104.76      105.65      8.77 o 
   4   3  16       21.38       15.84      5.64 o 
   5   3  16       13.84        9.96      6.15 o 
   6   3  16       70.10       80.23     10.38 o 
   0   4  16        6.06        2.77      6.08 o 
   1   4  16      220.25      243.97     10.90 o 
   2   4  16       57.86       42.84      6.20 o 
   3   4  16       23.53       14.29      5.03 o 
   4   4  16       10.15        6.69      5.49 o 
   5   4  16       35.44       26.28      7.31 o 
   6   4  16        1.36        2.55      7.93 o 
   0   5  16       20.47       21.51      7.62 o 
   1   5  16       32.40       19.18      5.29 o 
   2   5  16      234.18      244.31     11.54 o 
   3   5  16       57.05       41.50      6.57 o 
   4   5  16       43.96       27.03      6.74 o 
   5   5  16      151.03      166.05     13.31 o 
   0   6  16       22.47       24.18      8.01 o 
   1   6  16       30.29       21.36      5.71 o 
   2   6  16      104.49      115.60      9.17 o 
   3   6  16      157.84      167.79     10.90 o 
   4   6  16        7.30        4.56      6.22 o 
   5   6  16        5.15        4.89      7.55 o 
   0   7  16        5.82        2.08      7.07 o 
   1   7  16       66.58       63.92      7.83 o 
   2   7  16       24.32       25.30      6.15 o 
   3   7  16        8.58        6.79      5.91 o 
   4   7  16       23.01       20.91      7.67 o 
   0   8  16      135.22      169.55     16.38 o 
   1   8  16      392.14      517.17     16.69 o 
   2   8  16       76.76       82.11      9.42 o 
   3   8  16        9.15       10.16      7.36 o 
   0   9  16        8.84        1.55      8.46 o 
   1   9  16       55.96       58.82      8.33 o 
   2   9  16       41.66       43.01      8.38 o 
   1   0  17       94.32       76.67     10.65 o 
   2   0  17      169.38      186.24     15.05 o 
   3   0  17       52.37       55.93     10.23 o 
   4   0  17        1.56       -1.53      7.44 o 
   5   0  17      137.07      157.07     16.66 o 
   0   1  17       31.62       20.87      7.33 o 
   1   1  17       28.40       17.46      5.42 o 
   2   1  17       55.96       45.05      6.50 o 
   3   1  17       38.83       28.47      6.04 o 
   4   1  17      105.31      104.93      9.44 o 
   5   1  17       18.73       13.06      6.46 o 
   0   2  17       34.39       22.29      7.46 o 
   1   2  17       39.26       34.32      6.20 o 
   2   2  17       39.53       23.27      5.46 o 
   3   2  17        9.36        7.72      5.24 o 
   4   2  17       11.76       12.22      5.88 o 
   5   2  17       91.42      111.65     10.42 o 
   0   3  17       41.69       25.45      7.64 o 
   1   3  17      167.29      191.02     10.80 o 
   2   3  17        6.16        7.52      5.85 o 
   3   3  17       28.54       22.40      6.01 o 
   4   3  17       12.43       16.23      6.16 o 
   5   3  17        7.74        5.47      6.33 o 
   0   4  17      372.78      375.00     18.66 o 
   1   4  17       39.15       37.58      6.17 o 
   2   4  17       23.00       19.31      5.94 o 
   3   4  17       25.51       31.28      7.85 o 
   4   4  17       36.53       34.60      7.20 o 
   5   4  17       31.57       35.64      8.43 o 
   0   5  17       66.17       70.93     10.60 o 
   1   5  17       34.87       33.03      6.08 o 
   2   5  17      188.48      232.91     12.28 o 
   3   5  17       97.81       94.09      9.70 o 
   4   5  17       79.97       90.11     11.02 o 
   0   6  17        0.16        2.11      6.91 o 
   1   6  17       10.70        6.95      5.30 o 
   2   6  17       76.08       77.68      8.53 o 
   3   6  17      102.39      104.80      9.59 o 
   4   6  17       13.80       10.61      7.78 o 
   0   7  17       20.57       18.81      8.75 o 
   1   7  17       42.96       38.01      7.09 o 
   2   7  17       25.88       23.18      6.39 o 
   3   7  17        2.71        4.31      6.43 o 
   0   8  17        3.49        1.63      8.31 o 
   1   8  17       13.68       12.26      6.44 o 
   2   8  17        6.64        4.79      6.58 o 
   0   0  18        6.77       -0.44     14.96 o 
   1   0  18       93.49       99.58     19.13 o 
   2   0  18        6.74        2.77      7.21 o 
   3   0  18        0.84       -0.09      7.37 o 
   4   0  18      230.90      280.23     19.54 o 
   5   0  18      237.94      269.69     20.99 o 
   0   1  18        2.35        5.27     11.12 o 
   1   1  18       30.78       26.84      7.27 o 
   2   1  18       22.82       15.95      5.66 o 
   3   1  18       44.53       28.90      6.43 o 
   4   1  18       11.53        4.76      5.90 o 
   5   1  18        2.87        2.30      6.54 o 
   0   2  18      289.08      346.54     18.46 o 
   1   2  18       26.85       30.93      7.35 o 
   2   2  18      190.24      210.75     14.22 o 
   3   2  18        0.13       -2.54      5.41 o 
   4   2  18       87.33       94.27      9.63 o 
   5   2  18       20.51       22.06      7.43 o 
   0   3  18        9.56        9.98      7.46 o 
   1   3  18       91.53       79.29      8.50 o 
   2   3  18       56.79       39.46      7.98 o 
   3   3  18       15.37        7.52      6.95 o 
   4   3  18       21.94       17.60      6.77 o 
   0   4  18        3.78        1.73      7.51 o 
   1   4  18       34.02       26.35      6.28 o 
   2   4  18      171.79      184.84     13.79 o 
   3   4  18       11.98        1.92      6.62 o 
   4   4  18        8.21        3.17      7.35 o 
   0   5  18        8.98        4.05      7.61 o 
   1   5  18        5.43        0.53      5.29 o 
   2   5  18        5.12        4.15      6.12 o 
   3   5  18       24.58       25.55      8.20 o 
   4   5  18        6.59        5.86      8.42 o 
   0   6  18        4.75        2.73      7.73 o 
   1   6  18       30.20       16.42      6.15 o 
   2   6  18        4.69        3.40      5.89 o 
   3   6  18        5.89       -1.10      7.40 o 
   0   7  18        0.06       -2.06      8.35 o 
   1   7  18       18.71       13.27      6.48 o 
   2   7  18       28.04       34.92      7.55 o 
   1   0  19        0.06       -7.51     10.99 o 
   2   0  19       52.29       36.83      9.97 o 
   3   0  19      175.75      230.14     17.69 o 
   4   0  19        0.33       -1.19      8.76 o 
   0   1  19        0.05        4.37     12.04 o 
   1   1  19       30.11       23.13      9.97 o 
   2   1  19       12.27       10.36      7.24 o 
   3   1  19       37.26       38.59      7.34 o 
   4   1  19       24.67       23.99      7.05 o 
   0   2  19        0.00       -3.81     11.61 o 
   1   2  19       71.68       73.78      9.88 o 
   2   2  19        9.13        5.71      6.73 o 
   3   2  19       56.69       67.00      9.97 o 
   4   2  19      116.58      166.50     12.18 o 
   0   3  19      146.33      176.17     18.62 o 
   1   3  19       58.90       63.53      9.63 o 
   2   3  19        3.33        7.07      6.90 o 
   3   3  19       11.77       10.02      7.36 o 
   0   4  19       25.55       24.68      9.16 o 
   1   4  19       15.46       14.25      7.26 o 
   2   4  19        5.83       -0.82      6.81 o 
   3   4  19       17.16       20.72      8.06 o 
   0   5  19       46.06       59.11     11.37 o 
   1   5  19        0.31       -1.61      5.78 o 
   2   5  19       75.07       72.12     10.56 o 
   0   6  19       17.98        9.95      9.08 o 
   1   6  19       66.93       75.07      8.93 o 
   0   0  20       48.82       65.39     26.69 o 
   1   0  20       47.69       36.09     16.78 o 
   2   0  20        0.35       -2.97     13.51 o 
   3   0  20        1.03        1.80      9.09 o 
   0   1  20      198.90      237.48     30.13 o 
   1   1  20       67.48       80.23     14.00 o 
   2   1  20       52.00       60.20     13.12 o 
   0   2  20        2.14       -0.82     13.24 o 
   1   2  20       85.83      113.66     15.95 o 
   2   2  20       29.64       26.43      8.31 o 
   0   3  20       25.67       20.92     15.33 o 
   1   3  20       84.72      105.31     11.78 o 
   2   3  20       38.58       39.02      9.19 o 
   0   4  20        3.90        7.01     14.05 o 
   1   4  20       14.84       13.86      7.65 o 
                                                 
